# Supplementary material for: Suggestive associations between genetically predicted gut microbiota and endometriosis: a two-sample Mendelian randomization study
Source: J Med Microbiol. 2026 Jul 1;75(7):002174. doi: 10.1099/jmm.0.002174 (PMC13322561; doi:10.1099/jmm.0.002174)
Supplement: Table S1. [file jmm-75-02174-s001.csv]

exposure	SNP	chr.exposure	pos.exposure	other_allele.exposure	effect_allele.exposure	beta.exposure	se.exposure	pval.exposure	samplesize.exposure	eaf.exposure	R2	F
Actinomyces	rs34583783	6	67207371	T	G	0.126595837	0.026846063	4.49E-06	7468	0.1024	0.002968808	22.23111771
Actinomyces	rs2715439	15	99492313	T	C	0.074668399	0.016482184	6.27E-06	7468	0.4543	0.002740615	20.51765995
Actinomyces	rs4146653	10	4782841	A	G	0.098522403	0.021418242	4.50E-06	7468	0.1968	0.002825331	21.15368445
Actinomyces	rs35011108	6	133007480	G	A	0.232633598	0.051204357	6.34E-06	3515	0.0636	0.005837984	20.62927004
Actinomyces	rs4073240	6	169224781	A	G	0.074968682	0.016736817	7.94E-06	7468	0.3827	0.002679443	20.0584647
Actinomyces	rs7915461	10	127532121	C	T	0.187759792	0.040163611	5.92E-06	5282	0.0577	0.004120483	21.84616522
Actinomyces	rs71315246	3	101352439	G	A	-0.09698092	0.021925041	9.83E-06	7468	0.1431	0.002613071	19.56029702
Actinomyces	rs10787984	10	121356829	C	G	0.094315957	0.021351309	9.62E-06	7468	0.1759	0.002606056	19.50765281
Adlercreutzia	rs7680684	4	171281359	T	C	-0.083381015	0.016890088	9.77E-07	8243	0.325	0.002947835	24.36492903
Adlercreutzia	rs2147798	1	201061818	G	C	0.092295902	0.019212124	1.40E-06	8243	0.1958	0.002791994	23.07324668
Adlercreutzia	rs80078995	5	94059857	T	A	-0.113239745	0.023258622	1.57E-06	8243	0.1342	0.00286746	23.69869359
Adlercreutzia	rs2717140	18	75009770	T	C	-0.119225209	0.025108114	2.05E-06	8243	0.1113	0.00272795	22.54252779
Adlercreutzia	rs9490822	6	123909083	T	C	-0.073451202	0.015578896	2.54E-06	8243	0.4473	0.002689488	22.22383784
Adlercreutzia	rs12522517	5	31991834	T	A	-0.104884371	0.023469475	4.41E-06	8187	0.1272	0.002433503	19.96681016
Adlercreutzia	rs13231526	7	48844151	A	C	0.143237051	0.031165443	4.81E-06	8051	0.0636	0.002616835	21.11816816
Adlercreutzia	rs6664405	1	69444163	C	T	-0.095308388	0.02107517	5.23E-06	8051	0.1441	0.002533777	20.44617958
Adlercreutzia	rs1046175	10	135204950	G	C	0.112757932	0.025599407	6.36E-06	8051	0.1262	0.002404027	19.3966395
Adlercreutzia	rs9915817	17	48864179	C	T	0.074921889	0.016833007	8.22E-06	8243	0.329	0.002397542	19.8056301
Adlercreutzia	rs55719207	3	105355971	A	G	-0.069924275	0.015803609	9.61E-06	8243	0.4175	0.002369343	19.57212592
Adlercreutzia	rs11604400	11	98386085	T	C	-0.102524228	0.023483368	9.74E-06	8107	0.1153	0.00234559	19.0557075
Akkermansia	rs11729256	4	95027272	C	T	0.075047253	0.015018395	6.58E-07	11860	0.2386	0.002100992	24.96601847
Akkermansia	rs4936098	11	130280667	G	A	0.064922492	0.01359338	1.10E-06	11857	0.34	0.001920109	22.80668541
Akkermansia	rs9349825	6	56341481	G	A	-0.070340692	0.014713291	2.60E-06	11857	0.2793	0.0019239	22.85179629
Akkermansia	rs74542928	4	100544188	C	T	0.112622737	0.023643438	1.48E-06	11215	0.0785	0.002019082	22.68576664
Akkermansia	rs2602429	16	81063149	T	C	0.074535241	0.015620127	2.72E-06	11689	0.2217	0.001944159	22.76564122
Akkermansia	rs61779207	1	41074472	A	G	-0.076053856	0.01677691	6.32E-06	11590	0.1779	0.001769969	20.54677019
Akkermansia	rs11184341	1	105422565	C	G	0.065585479	0.01422364	4.06E-06	11863	0.2783	0.001789047	21.25791358
Akkermansia	rs4242783	10	5064327	A	G	0.068545381	0.014770062	3.00E-06	11689	0.2873	0.001839141	21.53363926
Akkermansia	rs117107102	18	49473635	G	A	0.204406166	0.043162894	3.01E-06	4974	0.0447	0.004488563	22.41775985
Akkermansia	rs12908520	15	97570657	A	G	0.061772023	0.01309539	2.26E-06	11862	0.4563	0.001872298	22.24710763
Akkermansia	rs111862613	12	130309670	C	T	0.091119928	0.019674815	3.39E-06	11620	0.166	0.001842461	21.44522679
Akkermansia	rs941682	20	31867840	A	G	-0.063295745	0.01437768	9.17E-06	11808	0.3111	0.001638637	19.37750528
Alistipes	rs67281112	7	135778919	C	G	0.063457498	0.013784589	3.92E-06	17090	0.2167	0.001238506	21.18982605
Alistipes	rs67705352	1	19790706	G	T	-0.053240398	0.011086401	1.65E-06	17567	0.3738	0.001311095	23.05961254
Alistipes	rs11769002	7	62443498	A	G	-0.052879265	0.010938851	1.45E-06	17571	0.4006	0.00132817	23.3656544
Alistipes	rs7129639	11	17511427	A	C	-0.052495538	0.010958377	1.78E-06	17571	0.4016	0.001304335	22.94578425
Alistipes	rs1689282	9	14080129	C	A	-0.052006142	0.011394196	5.28E-06	17090	0.34	0.001217505	20.83008642
Alistipes	rs11958296	5	177755179	G	A	-0.098122204	0.021827201	9.30E-06	16214	0.0706	0.001244822	20.2062124
Alistipes	rs8130320	21	40580258	G	A	-0.049001972	0.01071701	4.84E-06	17571	0.4821	0.001188412	20.90404771
Alistipes	rs2875322	11	130887552	C	T	-0.058094464	0.013143238	8.78E-06	17459	0.2068	0.001117789	19.53507051
Alistipes	rs2290844	10	127787142	T	C	0.081396908	0.019163185	9.10E-06	17571	0.1133	0.001025742	18.0397705
Alistipes	rs2450745	8	144428720	C	A	-0.080523959	0.018470178	7.12E-06	17571	0.0825	0.001080543	19.00459599
Alistipes	rs62576416	9	112120264	C	T	0.049264678	0.010973282	7.50E-06	17564	0.3976	0.001146243	20.15342013
Alistipes	rs1107244	13	38057357	A	G	0.075855776	0.017118221	3.59E-06	17571	0.0785	0.001116294	19.63408208
Alistipes	rs34417064	17	52776479	G	A	-0.04820195	0.010686843	7.01E-06	17570	0.5119	0.001156528	20.34140288
Alistipes	rs12990744	2	178000949	T	C	-0.077661791	0.017298561	8.21E-06	16694	0.1233	0.001205898	20.15314435
Alistipes	rs4810359	20	41191335	G	A	-0.065242793	0.014615527	7.50E-06	17380	0.1471	0.001145219	19.92444187
Allisonella	rs602075	9	79110160	G	A	0.168974277	0.029697566	3.57E-08	3212	0.2306	0.009978575	32.35407491
Allisonella	rs35778461	9	100150556	T	C	0.146678707	0.029718557	1.21E-06	3212	0.1918	0.007526999	24.34491219
Allisonella	rs6742198	2	33607071	A	G	0.149151971	0.031648438	3.35E-06	3182	0.1958	0.006931583	22.19628878
Allisonella	rs1901739	5	114286707	G	T	0.115768513	0.024862618	3.59E-06	3212	0.495	0.006704864	21.66789336
Allisonella	rs76904847	7	137968010	A	G	0.148523492	0.033485691	6.09E-06	3182	0.1899	0.006144617	19.66068842
Allisonella	rs35110698	12	28018998	C	T	-0.146321972	0.032085207	5.72E-06	3212	0.1491	0.006433257	20.78446701
Allisonella	rs7898615	10	122413451	G	T	0.167966358	0.037358631	8.87E-06	3212	0.1153	0.006254067	20.20189916
Allisonella	rs594561	11	88632972	T	C	0.112230607	0.025168069	9.41E-06	3212	0.4414	0.006152717	19.87249125
Allisonella	rs685403	18	75370866	C	G	-0.175203225	0.040447416	4.88E-06	3212	0.1083	0.005807611	18.75133252
Alloprevotella	rs12675596	8	69994816	T	G	0.145668934	0.029067823	9.64E-07	3008	0.2445	0.008279806	25.09689556
Alloprevotella	rs58212166	4	189076705	G	A	-0.161505876	0.035910233	7.94E-06	3005	0.1332	0.006686243	20.21394454
Alloprevotella	rs34619204	21	40993008	A	G	-0.156036945	0.034439247	8.84E-06	3003	0.1998	0.006789434	20.51437315
Alloprevotella	rs17380632	3	79794395	T	A	0.125563764	0.028040851	9.27E-06	3009	0.3032	0.00661972	20.03814513
Alloprevotella	rs4680035	3	152805600	G	A	-0.119599445	0.025944593	4.99E-06	3007	0.5457	0.007017345	21.23614313
Alloprevotella	rs4364940	1	234126516	G	A	0.126417748	0.028220735	8.58E-06	3008	0.2793	0.006626954	20.05351886
Alloprevotella	rs2154444	21	36053643	G	T	0.138234323	0.030896071	8.37E-06	3009	0.2227	0.006608812	20.00490583
Anaerofilum	rs816292	12	117811409	C	T	-0.113002639	0.022040046	2.64E-07	5017	0.2425	0.005212409	26.2771965
Anaerofilum	rs79598899	2	191139151	T	C	0.182585804	0.035728447	3.75E-07	4709	0.0825	0.005515376	26.1048528
Anaerofilum	rs4506496	1	247145690	A	G	0.103089882	0.021286122	1.49E-06	4935	0.337	0.004730343	23.44568659
Anaerofilum	rs712981	3	129686434	C	A	0.100759617	0.020290248	6.83E-07	5051	0.4185	0.00485854	24.65053341
Anaerofilum	rs17105491	10	125294406	C	G	-0.19310744	0.04111866	1.57E-06	4856	0.0596	0.004521404	22.04657828
Anaerofilum	rs10794359	11	1051715	C	T	-0.095352431	0.020059979	2.23E-06	4994	0.4871	0.00450395	22.58544445
Anaerofilum	rs17096874	14	30991358	T	C	-0.126336895	0.02689189	2.86E-06	5051	0.1809	0.004350577	22.06204386
Anaerofilum	rs356049	17	6450532	A	G	0.132602907	0.028980209	6.56E-06	4994	0.1859	0.004174819	20.928067
Anaerofilum	rs1563175	2	3838940	C	A	0.092383381	0.020215708	5.54E-06	5051	0.4443	0.004117565	20.87554366
Anaerofilum	rs17012738	2	76698142	G	T	0.090341716	0.020023943	7.24E-06	5051	0.4076	0.004013779	20.34723895
Anaerofilum	rs9299345	9	104339812	C	T	-0.136399548	0.030237163	8.04E-06	5051	0.1173	0.004012548	20.34097525
Anaerofilum	rs4244069	12	67167461	A	G	-0.146774518	0.032659424	9.81E-06	5030	0.1133	0.003999226	20.18884935
Anaerostipes	rs7193624	16	77574020	T	C	0.075064239	0.015072346	5.35E-07	16926	0.1491	0.001463235	24.80008305
Anaerostipes	rs2804244	10	117383184	G	A	-0.053088986	0.011098265	2.04E-06	16926	0.4553	0.001350074	22.87954502
Anaerostipes	rs62215703	21	25873624	A	G	0.064496549	0.013670195	1.98E-06	15550	0.2197	0.00142946	22.25705305
Anaerostipes	rs2396460	2	228018671	C	T	-0.051265275	0.010955542	2.91E-06	16912	0.4394	0.00129307	21.8941173
Anaerostipes	rs3900776	9	13525082	A	G	-0.1100132	0.023630171	2.75E-06	14694	0.0706	0.001472908	21.67188845
Anaerostipes	rs2014785	3	171100102	C	T	0.051568685	0.011219863	4.68E-06	16445	0.3887	0.001282938	21.12244576
Anaerostipes	rs62157625	2	142774333	C	T	0.088573041	0.018554786	1.45E-06	15215	0.1133	0.001495441	22.7842183
Anaerostipes	rs6726833	2	39351569	A	C	-0.087749727	0.018940832	3.32E-06	16924	0.0944	0.001266601	21.46061199
Anaerostipes	rs6474958	9	1582701	G	A	-0.050006507	0.011200088	6.74E-06	16918	0.4026	0.001176928	19.93236625
Anaerostipes	rs6854026	4	169690814	C	T	-0.050848158	0.010907505	3.20E-06	16921	0.5119	0.001282674	21.72942643
Anaerostipes	rs78735375	19	1497547	C	A	-0.13742857	0.030530436	5.33E-06	10360	0.0527	0.001952	20.25835518
Anaerostipes	rs7823228	8	128397494	C	G	-0.062108471	0.013661403	5.84E-06	16445	0.2157	0.001255254	20.66608768
Anaerostipes	rs13376554	1	67595108	T	A	0.19738899	0.04586424	7.72E-06	3101	0.0308	0.005937578	18.51046229
Anaerostipes	rs60983350	17	2850737	A	G	-0.053990065	0.011657526	4.42E-06	16344	0.4354	0.001310651	21.44676209
Anaerostipes	rs10502061	11	105615253	G	A	0.083575226	0.019201667	7.94E-06	16825	0.0944	0.001124692	18.94199011
Anaerotruncus	rs6563550	13	38058413	C	T	0.087713486	0.017674473	2.35E-07	16566	0.0785	0.001484489	24.62562983
Anaerotruncus	rs8005030	14	30607199	T	C	0.055444659	0.01178543	2.28E-06	16548	0.3022	0.00133568	22.12972748
Anaerotruncus	rs4669806	2	12200752	T	G	0.057638903	0.012299403	2.42E-06	16566	0.2495	0.001323946	21.95891604
Anaerotruncus	rs10150232	14	30418008	G	A	0.056708789	0.012487702	6.68E-06	16117	0.2535	0.001277898	20.61967554
Anaerotruncus	rs1272208	9	78630894	T	G	-0.061174271	0.012983073	4.28E-06	16117	0.2803	0.001375627	22.1987594
Anaerotruncus	rs12056802	8	74713100	G	C	0.077419353	0.017717789	6.13E-06	16010	0.0825	0.001191163	19.09087231
Anaerotruncus	rs11018566	11	89040226	G	A	-0.156465176	0.036603226	6.14E-06	6278	0.0517	0.002902105	18.26662399
Anaerotruncus	rs7675045	4	172808992	T	A	-0.049781529	0.01105734	6.92E-06	16566	0.4722	0.001222043	20.26668552
Anaerotruncus	rs1431492	3	150855371	T	C	-0.06549964	0.014618811	7.36E-06	16560	0.1829	0.001210786	20.07249205
Anaerotruncus	rs9347879	6	165015261	C	T	0.050618001	0.011049001	4.22E-06	16566	0.4602	0.001265309	20.98512364
Anaerotruncus	rs17734739	2	211663702	C	T	0.066005195	0.014908026	7.43E-06	15927	0.1899	0.001229271	19.60024243
Anaerotruncus	rs6494922	15	33459867	G	A	0.090310638	0.020225652	6.62E-06	16067	0.0726	0.001239365	19.93511236
Anaerotruncus	rs34449434	12	76523655	C	A	-0.049700388	0.011340216	9.85E-06	16117	0.4563	0.001190352	19.20538468
Anaerotruncus	rs7155595	14	77502546	A	C	0.053933621	0.011890292	7.55E-06	16553	0.3091	0.001241418	20.57224392
Anaerotruncus	rs115414803	4	88163243	C	A	-0.144355888	0.031752395	6.83E-06	9273	0.0586	0.00222397	20.66437839
Anaerotruncus	rs2704155	11	54908652	A	T	-0.106234694	0.023481456	5.42E-06	12419	0.9652	0.001645436	20.46504719
Bacteroides	rs6795673	3	10593224	T	C	0.053856525	0.010525127	3.38E-07	18301	0.4115	0.001428651	26.18029278
Bacteroides	rs28757219	6	29143451	A	T	0.081839827	0.017031866	1.29E-06	14833	0.1521	0.001554177	23.08587663
Bacteroides	rs9507307	13	24910476	T	C	0.060445621	0.012912793	2.13E-06	18184	0.1899	0.001203585	21.90995734
Bacteroides	rs66474973	20	58605432	T	G	0.081251539	0.016447899	6.81E-07	17405	0.1153	0.001400102	24.40014547
Bacteroides	rs11585893	1	10644351	G	A	-0.074074561	0.014763325	1.80E-06	17821	0.1481	0.001410668	25.1721944
Bacteroides	rs495004	9	112855426	G	C	-0.060747491	0.012986536	3.42E-06	17707	0.2097	0.001234209	21.87867218
Bacteroides	rs17619981	19	24342250	G	T	0.088097761	0.018700207	2.69E-06	15801	0.0656	0.001402629	22.19125968
Bacteroides	rs2023437	14	22045949	C	T	-0.07823245	0.016763399	5.02E-06	17484	0.1243	0.001244137	21.77709746
Bacteroides	rs66710942	3	77215327	T	C	0.048803777	0.010741209	5.86E-06	17821	0.4155	0.001157086	20.64200093
Bacteroides	rs13207588	6	41519430	G	A	-0.059204982	0.013119468	7.49E-06	17707	0.2326	0.001148788	20.36268245
Bacteroides	rs2366421	3	62019400	A	T	-0.05281527	0.011712437	7.65E-06	18299	0.2336	0.001109979	20.33185624
Bacteroides	rs1340391	1	102960989	C	T	-0.059200382	0.013224416	6.73E-06	18302	0.1918	0.00109376	20.0377312
Barnesiella	rs2276875	4	5730954	G	A	-0.069717565	0.013953704	4.65E-07	13893	0.2545	0.001793617	24.95990239
Barnesiella	rs2428166	6	110831148	A	G	-0.165858717	0.033730907	8.51E-07	8091	0.0487	0.002979357	24.17203421
Barnesiella	rs60316894	12	54872438	T	C	-0.121478156	0.025183972	1.19E-06	12717	0.0596	0.001826288	23.26374372
Barnesiella	rs35177866	3	181589155	G	A	0.091712545	0.019013343	2.95E-06	13394	0.1243	0.001734109	23.26353222
Barnesiella	rs13242616	7	122021518	C	T	-0.058374651	0.012317572	2.29E-06	13945	0.3698	0.001607981	22.456191
Barnesiella	rs79795328	4	114546595	G	A	-0.081864467	0.01764407	4.23E-06	13657	0.1252	0.001573816	21.52433513
Barnesiella	rs2057922	7	10076378	C	G	0.091524071	0.019462277	3.83E-06	14208	0.1064	0.001554086	22.11170412
Barnesiella	rs199035	6	23435415	A	G	0.055949483	0.011971558	3.00E-06	13945	0.5089	0.001563841	21.83878564
Barnesiella	rs62251337	3	44327429	G	A	-0.069076268	0.014937412	4.24E-06	13945	0.1581	0.001531169	21.38182247
Barnesiella	rs77455852	5	54107036	G	T	-0.089149084	0.019560057	3.16E-06	13394	0.1213	0.001548496	20.76962582
Barnesiella	rs11155559	6	148601905	C	T	0.095602282	0.021296077	8.92E-06	13383	0.0954	0.001503593	20.14987656
Barnesiella	rs12909713	15	87145913	T	C	-0.055071556	0.012003894	4.95E-06	14205	0.4692	0.001479538	21.04501417
Barnesiella	rs113258194	2	180020849	G	A	0.098992031	0.021412093	7.31E-06	13945	0.1024	0.001530378	21.370759
Barnesiella	rs28479800	1	206216607	T	A	-0.091520023	0.021000228	7.93E-06	12399	0.0974	0.001529441	18.98952737
Barnesiella	rs76181748	8	105458416	T	C	-0.077855934	0.017163996	6.78E-06	14201	0.1441	0.001446768	20.57242253
Barnesiella	rs72684847	4	102616869	C	T	-0.114369278	0.025387327	6.76E-06	12984	0.0656	0.001560623	20.29167513
Barnesiella	rs28418786	8	25834694	G	C	-0.079132421	0.017495701	6.48E-06	13698	0.1561	0.001491217	20.45421413
Bifidobacterium	rs182549	2	136616754	T	C	0.119703495	0.012729374	1.28E-20	14778	0.4911	0.0059483	88.41802126
Bifidobacterium	rs7322849	13	112859829	C	T	0.112428453	0.020181262	1.08E-08	14778	0.0964	0.0020957	31.03109097
Bifidobacterium	rs10841473	12	20378911	C	G	-0.062420654	0.012943849	1.65E-06	14777	0.2704	0.001571305	23.25256868
Bifidobacterium	rs56108664	5	537890	C	T	0.072997098	0.015792589	2.44E-06	13916	0.1849	0.001532935	21.36200972
Bifidobacterium	rs2686790	7	48090746	C	T	0.070741011	0.015792595	7.50E-06	14778	0.1153	0.001355909	20.06211734
Bifidobacterium	rs4567981	2	49906864	A	T	0.056208395	0.011792309	1.93E-06	14666	0.4394	0.001546752	22.71671076
Bifidobacterium	rs2491158	10	126089703	A	G	0.071262413	0.015983004	8.05E-06	14021	0.1819	0.001415826	19.87660722
Bifidobacterium	rs76671854	5	169748189	G	C	-0.084605457	0.01840032	3.96E-06	13806	0.1252	0.001529022	21.1389348
Bifidobacterium	rs75344046	21	31861790	T	C	0.232354091	0.050597867	4.86E-06	3856	0.0497	0.005439144	21.07710262
Bifidobacterium	rs540489	17	72897722	G	T	-0.063764086	0.013874591	5.19E-06	14561	0.2336	0.001448409	21.11797185
Bifidobacterium	rs857444	6	14617591	T	C	0.055823437	0.012121924	3.57E-06	14777	0.3608	0.001433114	21.20465541
Bifidobacterium	rs12022129	1	207003374	A	G	0.061935632	0.013893747	8.00E-06	14776	0.2207	0.00134308	19.86934747
Bifidobacterium	rs62181700	2	189805784	A	G	-0.062464331	0.013120526	2.17E-06	14774	0.2813	0.001531785	22.66224344
Bifidobacterium	rs55888705	4	1517826	G	A	0.054631934	0.012113865	6.67E-06	14777	0.3867	0.001374498	20.33615913
Bifidobacterium	rs5746486	22	18354272	C	T	-0.053621605	0.012080057	9.00E-06	14778	0.3539	0.001331519	19.70075572
Bifidobacterium	rs73797465	5	142793467	G	T	-0.095356633	0.02092365	4.38E-06	14666	0.0865	0.001414167	20.76670896
Bilophila	rs116261629	6	20505628	C	G	0.128112276	0.026135828	8.62E-07	11276	0.0716	0.002126324	24.02325884
Bilophila	rs1571225	9	4940871	T	C	0.082682569	0.017062147	1.12E-06	12854	0.1491	0.0018236	23.47972481
Bilophila	rs3827020	20	61980991	T	C	0.076647909	0.016064223	1.79E-06	12628	0.1899	0.001799552	22.76210418
Bilophila	rs1241171	1	103299921	A	G	-0.069265389	0.015014825	4.24E-06	12856	0.2157	0.0016526	21.27768795
Bilophila	rs7802841	7	138583840	A	C	0.067009659	0.013770056	1.77E-06	12856	0.3509	0.001838647	23.67749982
Bilophila	rs8013541	14	67640571	T	A	-0.05719913	0.01256729	5.48E-06	12856	0.4235	0.001608757	20.71228404
Bilophila	rs6793291	3	194419531	A	C	0.112729046	0.024163294	3.11E-06	11051	0.0924	0.001965637	21.7610973
Bilophila	rs1917709	7	123174986	T	A	0.118509423	0.02674196	7.37E-06	10886	0.0537	0.001800811	19.63538859
Bilophila	rs542415	15	50011554	C	T	-0.061362319	0.013343594	4.71E-06	12777	0.34	0.001652383	21.14413552
Bilophila	rs72676854	8	109990939	C	T	0.123208756	0.026882038	5.62E-06	11616	0.0656	0.001805167	21.003128
Bilophila	rs4798126	18	3765773	A	G	0.073288019	0.016798984	7.15E-06	12777	0.1501	0.001487389	19.02970076
Bilophila	rs1969927	12	100786847	A	G	0.056458855	0.012693476	9.07E-06	12777	0.3797	0.001545974	19.7803982
Bilophila	rs60178956	8	90878338	A	G	-0.062481785	0.014148499	8.06E-06	12777	0.2346	0.001524035	19.49926058
Bilophila	rs2728491	7	47211732	T	G	-0.062741568	0.013945646	6.33E-06	12856	0.3101	0.00157197	20.23792006
Bilophila	rs2713349	7	9510367	T	A	0.061722789	0.014017424	8.63E-06	12853	0.2545	0.001506245	19.38594874
Bilophila	rs9899990	17	9121579	G	A	-0.102702281	0.023387821	9.07E-06	12088	0.0656	0.0015927	19.28007787
Bilophila	rs11069458	13	102402685	C	T	-0.068094659	0.015502996	7.72E-06	12856	0.1899	0.001498434	19.28977872
Blautia	rs11149971	16	77238810	T	C	0.117604747	0.023389975	1.04E-06	16255	0.0537	0.001552846	25.27765375
Blautia	rs12453000	17	16895873	T	C	0.062533456	0.012998711	1.26E-06	17815	0.2197	0.001297402	23.14064703
Blautia	rs115043014	1	175757311	A	G	-0.206605438	0.043991974	5.19E-06	4902	0.0437	0.004479335	22.04750118
Blautia	rs67794373	7	124210039	T	C	0.060170889	0.012344281	1.00E-06	18158	0.2137	0.001306789	23.75710117
Blautia	rs117001700	7	68396262	C	T	0.196414252	0.044112197	8.84E-06	4965	0.0437	0.003977211	19.81771799
Blautia	rs72973581	19	1043103	G	A	0.125169075	0.026540793	1.74E-06	12764	0.0547	0.001739496	22.23812865
Blautia	rs4926264	19	13420917	C	T	0.082620681	0.017823907	5.10E-06	18276	0.0785	0.001174303	21.48444829
Blautia	rs7860714	9	1866537	G	A	-0.050217775	0.010985269	4.09E-06	18162	0.334	0.001149292	20.89516044
Blautia	rs682885	11	87805911	G	A	-0.049337611	0.010735883	4.49E-06	18274	0.4165	0.001154371	21.11704399
Blautia	rs2788271	1	219117743	G	T	-0.057559633	0.013349169	7.16E-06	18276	0.165	0.00101626	18.59002862
Blautia	rs113271346	14	78062644	T	C	0.078268222	0.017211647	6.85E-06	17465	0.1183	0.001182616	20.67646846
Blautia	rs3005511	6	74605806	G	A	0.050108496	0.01107676	6.19E-06	18276	0.336	0.001118485	20.46207584
Blautia	rs16892041	6	9298640	C	T	-0.062260496	0.014180398	8.82E-06	18276	0.171	0.001053681	19.27528415
Butyricicoccus	rs56221232	2	153453410	C	T	0.082802732	0.016740066	7.62E-07	17133	0.1083	0.001426008	24.46382283
Butyricicoccus	rs2017189	4	7460153	T	G	-0.050695599	0.011024022	3.87E-06	17133	0.4215	0.001232796	21.14509583
Butyricicoccus	rs7322368	13	100213990	C	T	0.081573314	0.018316651	5.52E-06	17134	0.0845	0.001156226	19.83140071
Butyricicoccus	rs75238760	18	22899113	A	T	0.061942289	0.013994184	6.80E-06	17022	0.1938	0.001149659	19.58972278
Butyricicoccus	rs12585793	13	27018240	C	T	-0.262206199	0.056472877	5.79E-06	3135	0.0527	0.006829554	21.54412835
Butyricicoccus	rs62478070	7	157688150	G	T	0.224039318	0.049495932	5.94E-06	4007	0.0437	0.005087157	20.47824088
Butyricicoccus	rs4962426	10	126908208	T	G	0.061421574	0.013597912	7.38E-06	16889	0.1978	0.001206616	20.4007427
Butyricicoccus	rs10084203	2	191304149	G	A	0.054969862	0.012356262	8.59E-06	17135	0.2416	0.001153691	19.7890255
Butyricicoccus	rs12034718	1	67379595	G	A	0.0701199	0.01582135	9.58E-06	16237	0.165	0.001208272	19.64002416
Butyricimonas	rs113054641	21	16550389	A	G	-0.144880972	0.027457379	1.74E-07	9949	0.0845	0.002790689	27.83666697
Butyricimonas	rs62390301	5	159867647	C	T	-0.087298337	0.017489288	7.42E-07	10634	0.1829	0.002337516	24.91070227
Butyricimonas	rs7083431	10	72711156	C	A	0.070353941	0.014443868	8.85E-07	10737	0.3549	0.002204795	23.72077734
Butyricimonas	rs2642760	5	62119947	C	G	0.071335713	0.014539571	8.58E-07	10634	0.3767	0.002258563	24.06739658
Butyricimonas	rs782080	3	127468661	A	T	0.065348802	0.01379735	2.23E-06	10733	0.4066	0.00208572	22.42864138
Butyricimonas	rs1862649	16	22172866	A	G	0.113123952	0.024817639	4.76E-06	10123	0.0915	0.002048276	20.77315265
Butyricimonas	rs12304031	12	129438771	A	G	-0.086278048	0.019684629	6.70E-06	10658	0.1292	0.001799237	19.20722573
Butyricimonas	rs71428626	2	83093264	T	G	-0.133188396	0.028990548	4.80E-06	9776	0.0726	0.002154379	21.10236233
Butyricimonas	rs78453362	3	78740009	G	A	-0.14948019	0.032707281	4.06E-06	8207	0.0577	0.002538575	20.88202249
Butyricimonas	rs326049	5	997217	G	C	0.075969365	0.01676173	8.19E-06	10557	0.2048	0.001942024	20.5379482
Butyricimonas	rs62130338	19	49162501	A	G	-0.073260812	0.015832388	3.90E-06	10557	0.2624	0.002024091	21.4076153
Butyricimonas	rs9657374	8	4834406	T	C	0.068071943	0.014817248	4.50E-06	10737	0.3022	0.001961848	21.10183913
Butyricimonas	rs12458763	18	34091618	C	A	0.122036628	0.026958664	6.37E-06	10383	0.0716	0.00196972	20.48802055
Butyricimonas	rs2114713	15	80528373	T	G	0.062720962	0.013899768	6.88E-06	10734	0.4513	0.001893327	20.35773126
Butyricimonas	rs270727	1	45082825	C	G	-0.069417267	0.015079545	5.38E-06	10634	0.3221	0.001988828	21.18736015
Butyricimonas	rs72814525	10	72443070	G	A	0.066415351	0.01497662	8.25E-06	10736	0.3231	0.001828403	19.66203287
Butyricimonas	rs11228830	11	56664962	G	A	0.135264872	0.029841132	6.55E-06	8974	0.0706	0.002284337	20.54199762
Butyrivibrio	rs72723662	14	76065563	T	C	0.224078206	0.044933642	7.86E-07	3073	0.1004	0.008027734	24.85268153
Butyrivibrio	rs7412979	1	235580646	G	C	0.186778577	0.038911205	1.71E-06	3480	0.0875	0.00657748	23.02794108
Butyrivibrio	rs7752361	6	111780705	G	A	-0.119230279	0.023997488	7.69E-07	3481	0.504	0.007041556	24.67129589
Butyrivibrio	rs4537857	13	27292666	C	T	-0.124589674	0.026099163	1.80E-06	3482	0.2922	0.006502033	22.77515898
Butyrivibrio	rs11761679	7	150596929	C	T	0.154775363	0.032153939	2.20E-06	3482	0.1561	0.006610376	23.15718621
Butyrivibrio	rs16941336	17	20575697	T	C	0.127487508	0.026793591	1.53E-06	3482	0.2644	0.006459963	22.62683912
Butyrivibrio	rs77356209	18	10267733	C	T	0.216874487	0.04832994	6.66E-06	3379	0.0477	0.00592401	20.12460111
Butyrivibrio	rs74622183	14	34150977	G	A	-0.201027447	0.042820448	2.46E-06	3478	0.0875	0.006297024	22.02715937
Butyrivibrio	rs7763512	6	21960091	A	G	0.119845684	0.025336711	3.11E-06	3259	0.3827	0.006818496	22.36030488
Butyrivibrio	rs142855850	10	22587900	G	A	0.205013198	0.045713757	6.86E-06	3234	0.1014	0.006180694	20.10023548
Butyrivibrio	rs9349693	6	53939724	G	A	0.117972728	0.025986063	5.55E-06	3482	0.3111	0.005884241	20.59836519
Butyrivibrio	rs486484	20	811507	G	A	-0.108348689	0.024000793	6.61E-06	3456	0.4712	0.005862312	20.36782956
Butyrivibrio	rs17163238	5	128976021	A	G	0.140986912	0.030911712	5.51E-06	3482	0.1998	0.005938761	20.79035725
Butyrivibrio	rs4928024	3	54288503	G	A	-0.174709994	0.038933257	8.19E-06	3481	0.0984	0.00575155	20.12539576
Butyrivibrio	rs1007475	6	148403405	T	G	0.118065426	0.026127086	7.92E-06	3482	0.2942	0.005830359	20.40863774
Butyrivibrio	rs16934069	9	119693164	C	T	-0.133784151	0.029944364	8.86E-06	3482	0.1988	0.005699908	19.94938962
CandidatusSoleaferrea	rs4294381	1	224688107	C	T	0.112196526	0.023186007	1.37E-06	6145	0.1799	0.003796062	23.40806517
CandidatusSoleaferrea	rs10090365	8	138638199	G	A	-0.083441348	0.018098882	4.17E-06	6145	0.5586	0.003446971	21.2479847
CandidatusSoleaferrea	rs4678258	3	137945192	C	T	0.098613616	0.021564627	5.53E-06	6101	0.2763	0.003415882	20.90487052
CandidatusSoleaferrea	rs10108780	8	123882833	G	A	-0.09283404	0.01998066	3.64E-06	5999	0.2674	0.003585552	21.5799305
CandidatusSoleaferrea	rs386526	10	82879688	G	C	0.081845856	0.018008617	8.33E-06	6144	0.5169	0.00335061	20.64863107
CandidatusSoleaferrea	rs36155147	7	352368	T	C	0.104966126	0.024099527	5.41E-06	5958	0.3618	0.003173951	18.96424203
CandidatusSoleaferrea	rs6881988	5	172758774	C	G	-0.081913114	0.018185036	9.23E-06	6140	0.4443	0.003293649	20.28322618
CandidatusSoleaferrea	rs11153159	6	109376647	C	G	-0.128050003	0.028544611	4.42E-06	6101	0.1292	0.003287606	20.11724693
CandidatusSoleaferrea	rs10809135	9	10611282	C	T	0.08348579	0.01824263	5.47E-06	5999	0.4911	0.003479027	20.93656356
CandidatusSoleaferrea	rs9973954	2	19885907	G	A	0.089207514	0.019540149	5.95E-06	6145	0.3062	0.003380296	20.83558802
CandidatusSoleaferrea	rs6489992	12	115352769	G	A	-0.084043749	0.018703073	7.89E-06	6142	0.3847	0.003276798	20.18568293
CandidatusSoleaferrea	rs6494306	15	62394540	G	A	-0.09693036	0.021422086	5.80E-06	6145	0.1968	0.0033207	20.46702636
CandidatusSoleaferrea	rs12500231	4	52935445	T	A	0.08138533	0.018269552	7.68E-06	6145	0.4254	0.003218951	19.83787222
CandidatusSoleaferrea	rs7400877	14	76403542	C	T	-0.095108487	0.021279907	9.29E-06	6145	0.2505	0.00324017	19.96906494
CandidatusSoleaferrea	rs2193878	3	190349049	A	T	0.228255107	0.050924135	9.46E-06	3088	0.0487	0.00646398	20.07762419
CandidatusSoleaferrea	rs830149	19	47991441	G	C	0.184646616	0.039723748	9.58E-06	5065	0.0586	0.004247703	21.59786144
Catenibacterium	rs12404911	1	240118443	T	C	0.140717216	0.030414222	2.80E-06	3239	0.17	0.006565523	21.39305396
Catenibacterium	rs77285108	4	122282768	A	G	-0.161826131	0.035344674	3.63E-06	3210	0.1461	0.006488098	20.94974112
Catenibacterium	rs73128290	7	57364320	G	A	0.129726249	0.02845626	4.29E-06	3239	0.2634	0.006375459	20.76977684
Catenibacterium	rs212393	6	159485742	A	G	-0.135253856	0.02862088	3.62E-06	3239	0.3101	0.006847598	22.31850423
Catenibacterium	rs7742829	6	105089665	T	C	0.114110133	0.025109895	5.61E-06	3239	0.4195	0.006335595	20.63908248
ChristensenellaceaeR.7group	rs999354	19	34076956	A	T	0.058024779	0.011718514	7.01E-07	16324	0.325	0.001499697	24.51482094
ChristensenellaceaeR.7group	rs78521377	10	126448374	T	C	0.12499178	0.027479689	5.61E-06	12605	0.0527	0.001638642	20.68570671
ChristensenellaceaeR.7group	rs62467127	7	118096925	T	C	0.114108279	0.025198272	3.25E-06	12719	0.0447	0.001609682	20.50333495
ChristensenellaceaeR.7group	rs17081797	18	67555560	G	A	-0.090432475	0.020425314	3.34E-06	16324	0.0686	0.001199399	19.60009376
ChristensenellaceaeR.7group	rs62132810	19	49279227	G	A	-0.082885316	0.017962272	5.67E-06	15066	0.1083	0.001411306	21.28996774
ChristensenellaceaeR.7group	rs60954665	19	35883736	G	T	0.049814958	0.011078727	7.13E-06	16324	0.5099	0.001237017	20.21559802
ChristensenellaceaeR.7group	rs10461257	4	156131004	G	A	-0.05519694	0.01220692	6.51E-06	15987	0.2853	0.001277308	20.44388626
ChristensenellaceaeR.7group	rs79150079	5	29352420	A	C	0.121546581	0.027097732	9.42E-06	11994	0.0716	0.001674664	20.11625679
ChristensenellaceaeR.7group	rs62190261	2	230943099	C	A	0.095839425	0.021472282	8.74E-06	15274	0.0905	0.001302606	19.91934847
ChristensenellaceaeR.7group	rs892686	9	83043376	G	A	0.051409887	0.011135975	3.97E-06	16325	0.4513	0.001303818	21.31000582
ChristensenellaceaeR.7group	rs73952017	18	1779609	T	C	-0.086216444	0.019435393	8.46E-06	15274	0.0875	0.001286713	19.67599518
Clostridiuminnocuumgroup	rs6890185	5	71186626	C	T	0.113423668	0.023313729	1.12E-06	4166	0.3111	0.005649424	23.65785277
Clostridiuminnocuumgroup	rs61267978	18	6348227	C	T	0.14707953	0.032087502	5.59E-06	4165	0.1243	0.005019175	21.00023052
Clostridiuminnocuumgroup	rs1948423	3	103025517	A	T	-0.108859115	0.023424976	3.49E-06	4165	0.3082	0.005158343	21.58552929
Clostridiuminnocuumgroup	rs6577484	1	8419420	A	G	0.16042475	0.036085736	8.41E-06	3858	0.1481	0.005096714	19.75360726
Clostridiuminnocuumgroup	rs10074000	5	113126539	C	T	-0.102648064	0.022750829	7.00E-06	4048	0.4135	0.005003663	20.34662751
Clostridiuminnocuumgroup	rs1942371	18	69274308	A	G	-0.15793795	0.034186957	4.06E-06	3971	0.1302	0.005345942	21.33208526
Clostridiuminnocuumgroup	rs40656	5	9368158	T	C	0.142664382	0.031102116	8.62E-06	4048	0.1889	0.005170818	21.02987105
Clostridiuminnocuumgroup	rs71564433	6	143718234	A	T	-0.126745947	0.027465666	7.80E-06	4164	0.1789	0.005088172	21.2852742
Clostridiuminnocuumgroup	rs77845139	15	59704208	G	A	-0.11499293	0.02571863	8.41E-06	4048	0.2952	0.004914356	19.98168042
Clostridiuminnocuumgroup	rs10506058	12	30268485	G	A	0.099704805	0.022192573	8.92E-06	4163	0.3966	0.004825139	20.1747493
Clostridiuminnocuumgroup	rs4869133	5	95717619	A	G	-0.180590537	0.040950516	7.24E-06	3735	0.0885	0.005179945	19.43741927
Clostridiumsensustricto1	rs550843	6	165722832	C	T	-0.078324645	0.016920943	2.05E-06	14102	0.1491	0.001517077	21.42328801
Clostridiumsensustricto1	rs2795528	10	43270264	A	G	-0.184314695	0.039220419	2.72E-06	6366	0.0487	0.003457202	22.07796304
Clostridiumsensustricto1	rs2817172	1	3041519	T	C	0.058138957	0.012449219	2.77E-06	13658	0.4125	0.001594301	21.8065344
Clostridiumsensustricto1	rs115807074	5	84997131	G	A	-0.227359786	0.049257523	4.32E-06	4229	0.0497	0.005012589	21.29495472
Clostridiumsensustricto1	rs116847295	12	43485015	T	C	0.110021418	0.024603155	4.58E-06	12910	0.0755	0.001546587	19.99427123
Clostridiumsensustricto1	rs12341505	9	136710881	A	G	0.081071775	0.018012111	4.82E-06	14118	0.1113	0.001432894	20.25576239
Clostridiumsensustricto1	rs12490337	3	111482845	G	C	-0.061687867	0.0137581	7.49E-06	14121	0.2455	0.001421671	20.10115672
Collinsella	rs9541268	13	68610061	A	C	0.09596998	0.019731218	8.79E-07	12914	0.0964	0.001828552	23.65351895
Collinsella	rs2671662	17	47529492	G	C	-0.056775091	0.011944997	2.22E-06	14334	0.4682	0.001573592	22.58827038
Collinsella	rs73052258	2	195739311	A	G	0.093017814	0.020265842	1.72E-06	14334	0.0964	0.001467566	21.0640733
Collinsella	rs2103510	21	29355467	A	G	0.078655101	0.016821672	2.42E-06	14334	0.1312	0.001522952	21.86023594
Collinsella	rs75672793	4	149818294	G	A	-0.108908003	0.024052154	6.14E-06	12601	0.0706	0.001624428	20.4994731
Collinsella	rs10890671	11	107123199	C	T	-0.053740144	0.011884842	6.52E-06	14334	0.5268	0.001424375	20.44326184
Collinsella	rs12921100	16	77283458	T	A	0.056375862	0.012701892	8.23E-06	14334	0.3171	0.001372416	19.69649679
Collinsella	rs59414781	15	50026113	G	C	0.066886563	0.014977291	9.15E-06	14334	0.1799	0.001389441	19.94116885
Collinsella	rs62448871	7	24465024	A	C	-0.054030922	0.012032414	6.78E-06	14334	0.4612	0.001404757	20.16130594
Collinsella	rs1496626	19	31760841	C	T	-0.072230674	0.016160046	6.78E-06	14334	0.1541	0.001391829	19.97549562
Collinsella	rs149807560	19	56526640	A	C	-0.104264209	0.023584097	7.10E-06	13473	0.0895	0.001448565	19.54193326
Collinsella	rs11597285	10	8589813	T	G	-0.053794651	0.012054849	9.38E-06	14334	0.4245	0.001387345	19.91104524
Coprobacter	rs305411	1	88233128	G	A	0.129218483	0.026451784	1.01E-06	6777	0.1352	0.003508934	23.85674296
Coprobacter	rs3828477	3	46483717	T	G	-0.091217951	0.019569041	2.89E-06	6798	0.2813	0.003186064	21.72169761
Coprobacter	rs55672356	4	34852443	A	T	-0.193354203	0.041381488	2.74E-06	4903	0.0527	0.00443306	21.82316991
Coprobacter	rs143662916	11	103549974	T	C	0.25326389	0.05401412	3.07E-06	3083	0.0577	0.007080638	21.97101447
Coprobacter	rs213863	6	97234939	T	C	-0.088741189	0.018837727	2.35E-06	6798	0.3091	0.003253845	22.18532056
Coprobacter	rs72821405	6	4714797	C	T	-0.147365313	0.031997805	4.76E-06	6177	0.0885	0.00342203	21.20359606
Coprobacter	rs11532348	12	98289796	T	C	-0.103930603	0.022682638	5.71E-06	6364	0.1829	0.003288056	20.98762336
Coprobacter	rs12996055	2	137223458	C	A	0.092181727	0.020940499	8.08E-06	6570	0.1918	0.002940839	19.37239885
Coprobacter	rs12684609	9	137784868	C	T	0.100826957	0.022036643	6.10E-06	6364	0.1978	0.003278733	20.92791439
Coprobacter	rs5011652	15	91166608	C	G	0.089959749	0.02000097	5.51E-06	6783	0.2455	0.002973577	20.22396411
Coprobacter	rs74919520	2	32242452	A	G	0.125702917	0.02762957	5.76E-06	6387	0.1282	0.003230282	20.69218964
Coprobacter	rs28402691	4	96389240	C	T	0.110695393	0.025119913	9.56E-06	6387	0.167	0.003031151	19.41273948
Coprobacter	rs189356	20	57574851	A	G	0.078112515	0.017191637	6.26E-06	6763	0.5219	0.003043292	20.63850854
Coprobacter	rs76001613	4	3852385	G	C	0.215910371	0.049301859	9.13E-06	3385	0.0696	0.005633886	19.16742399
Coprococcus1	rs4277593	20	4319420	A	G	-0.058564915	0.010991363	1.14E-07	16651	0.4831	0.001702126	28.38701751
Coprococcus1	rs56405618	4	174468316	G	A	-0.089630001	0.018650815	1.57E-06	16379	0.1113	0.00140803	23.09181807
Coprococcus1	rs74101919	1	95424321	C	T	-0.071898851	0.014465115	1.03E-06	16732	0.1869	0.001474387	24.70291533
Coprococcus1	rs1010560	1	30400301	A	C	0.058023212	0.012272151	1.96E-06	16723	0.2962	0.001334959	22.35168047
Coprococcus1	rs73031725	11	134622282	C	T	0.167590996	0.035522381	1.98E-06	7206	0.0606	0.003079382	22.25239059
Coprococcus1	rs1519491	2	22079770	C	T	0.049919694	0.01135578	8.95E-06	16733	0.4085	0.001153546	19.3222632
Coprococcus1	rs1576241	6	72529277	G	A	-0.051034349	0.010953456	3.33E-06	16729	0.4394	0.001295954	21.70555622
Coprococcus1	rs73167075	3	165693143	C	T	0.057313703	0.01275731	8.57E-06	16733	0.2396	0.001204762	20.18119284
Coprococcus1	rs12794898	11	124554061	T	G	0.090329854	0.019721215	4.92E-06	15186	0.0944	0.001379597	20.9767437
Coprococcus1	rs946513	10	15913820	T	C	0.205898923	0.046001796	8.62E-06	4310	0.0547	0.004626657	20.02428412
Coprococcus1	rs1762123	6	150288094	T	C	-0.089153231	0.019855409	8.01E-06	16724	0.0716	0.001204074	20.15879337
Coprococcus1	rs7784490	7	132556835	G	C	-0.051854255	0.011313593	4.55E-06	16733	0.3887	0.00125386	21.00466624
Coprococcus1	rs12886051	14	29898456	C	G	-0.052178208	0.011805063	8.01E-06	16633	0.3429	0.001173171	19.53392391
Coprococcus1	rs2907920	19	2600717	G	A	0.056117333	0.012682384	7.65E-06	16040	0.2903	0.001219153	19.57663672
Coprococcus2	rs59936925	20	49266770	T	A	0.117085317	0.023399473	9.38E-07	10931	0.1004	0.002285279	25.03301943
Coprococcus2	rs6677933	1	112139008	T	C	-0.080440499	0.016421626	1.19E-06	11483	0.2416	0.002085236	23.99062319
Coprococcus2	rs1958519	14	86833255	A	T	0.066528846	0.013855806	1.58E-06	11009	0.4364	0.002089777	23.05034962
Coprococcus2	rs72680320	4	131125786	C	T	-0.064938201	0.013918999	2.27E-06	11009	0.4135	0.001973235	21.76233911
Coprococcus2	rs2482516	9	25554068	T	C	0.075441464	0.016461865	4.72E-06	11483	0.2256	0.001825632	20.99841371
Coprococcus2	rs35890118	10	129715759	G	A	-0.066536003	0.014766106	8.26E-06	11478	0.3171	0.001765825	20.30045547
Coprococcus2	rs9426473	1	4210455	G	A	0.072736094	0.016166159	6.31E-06	11486	0.2793	0.001759352	20.2400066
Coprococcus2	rs12634070	3	180544880	C	T	0.073648589	0.016492134	9.95E-06	11457	0.1928	0.001737597	19.9388141
Coprococcus2	rs61823518	1	223688236	C	A	-0.095538071	0.021572431	6.68E-06	10980	0.0954	0.001783107	19.60991104
Coprococcus2	rs10070053	5	34794789	G	A	0.059431172	0.01353752	7.65E-06	11473	0.4076	0.001677044	19.26968621
Coprococcus3	rs8100692	19	40032132	C	T	0.057741093	0.011347595	4.16E-07	15829	0.4274	0.001633048	25.88853531
Coprococcus3	rs62481985	8	4128340	C	G	-0.058238523	0.011505221	4.18E-07	15472	0.4364	0.001653353	25.61973586
Coprococcus3	rs178271	22	21331556	C	T	0.145256923	0.029423868	7.81E-07	10794	0.0527	0.002252746	24.3665288
Coprococcus3	rs13394391	2	240727657	T	C	-0.070930158	0.015091785	2.20E-06	15834	0.16	0.001393107	22.08644456
Coprococcus3	rs11080344	17	26104511	T	C	0.051692096	0.011305408	4.79E-06	15835	0.4742	0.001318514	20.90359507
Coprococcus3	rs7521171	1	149998497	A	G	-0.05964344	0.012927857	4.32E-06	15472	0.338	0.001373817	21.28218057
Coprococcus3	rs11077359	17	76343961	C	T	-0.064544278	0.014883314	9.64E-06	15378	0.1998	0.001221478	18.8044109
Coprococcus3	rs13247359	7	76357726	A	G	0.051210989	0.011303088	7.33E-06	15833	0.4801	0.00129481	20.52471897
Coprococcus3	rs4575475	14	99141751	A	G	0.061951375	0.013778722	7.04E-06	15154	0.2366	0.001332226	20.21280944
Coprococcus3	rs10810043	9	13799809	G	A	0.051551783	0.011592302	9.27E-06	15833	0.3897	0.001247506	19.77393651
DefluviitaleaceaeUCG011	rs4677103	3	72207794	G	A	0.09779121	0.019726332	9.60E-07	7983	0.171	0.003069064	24.56960222
DefluviitaleaceaeUCG011	rs72731813	4	147414743	T	C	-0.147382972	0.029379613	4.33E-07	7767	0.0815	0.003229567	25.15884117
DefluviitaleaceaeUCG011	rs112893842	9	8786663	C	T	0.113810202	0.023280562	1.45E-06	8183	0.0974	0.002912034	23.89292539
DefluviitaleaceaeUCG011	rs9725395	1	85205632	G	A	-0.138339669	0.029554002	3.52E-06	8011	0.0875	0.002727645	21.90546216
DefluviitaleaceaeUCG011	rs55658617	21	41811003	C	T	0.174368775	0.036222554	2.15E-06	6663	0.0696	0.003465786	23.16588664
DefluviitaleaceaeUCG011	rs9608282	22	24804081	G	T	0.14293919	0.029979298	2.52E-06	7716	0.0656	0.002937581	22.72726205
DefluviitaleaceaeUCG011	rs28696126	7	79734541	T	A	-0.106502748	0.023847256	6.63E-06	7811	0.1918	0.00254701	19.94038632
DefluviitaleaceaeUCG011	rs1582238	1	118723685	C	T	0.080503588	0.016725672	1.57E-06	7983	0.3718	0.002893601	23.16085035
DefluviitaleaceaeUCG011	rs4344384	10	66407366	T	G	0.071597782	0.015630912	4.83E-06	8180	0.4742	0.002558378	20.97608018
DefluviitaleaceaeUCG011	rs2892880	4	120741726	A	G	0.081775542	0.018168647	6.83E-06	8182	0.2604	0.002469837	20.25328671
Desulfovibrio	rs11160353	14	97116904	A	T	-0.069175564	0.014728505	2.70E-06	9234	0.508	0.002383208	22.05433627
Desulfovibrio	rs2853179	8	105462047	T	C	0.081197078	0.017423443	2.42E-06	8949	0.2485	0.002420949	21.71279643
Desulfovibrio	rs16863365	2	198089911	G	A	0.109402491	0.022696375	1.79E-06	8776	0.1173	0.002640563	23.22963836
Desulfovibrio	rs12031543	1	68664315	C	T	-0.127184982	0.028188722	6.55E-06	8855	0.0755	0.002293692	20.35273524
Desulfovibrio	rs13066142	3	67478973	A	G	0.11914059	0.025089055	3.79E-06	9241	0.0934	0.002434296	22.54534537
Desulfovibrio	rs2590913	13	64264446	A	G	0.154495517	0.033939625	6.65E-06	7225	0.0726	0.002859803	20.71559723
Desulfovibrio	rs2032031	10	130170270	G	A	-0.065493057	0.014868084	9.14E-06	9241	0.4732	0.002095321	19.39931981
Desulfovibrio	rs72647089	8	57972916	G	T	-0.10659436	0.023933668	8.30E-06	8985	0.1064	0.002202795	19.83139413
Desulfovibrio	rs7729080	5	52653978	A	C	-0.070286961	0.015769108	9.96E-06	9241	0.2893	0.002145278	19.86283692
Desulfovibrio	rs4797774	18	13447995	A	G	0.21258194	0.04700444	5.64E-06	3476	0.0686	0.005849883	20.44207631
Desulfovibrio	rs6580353	5	139410687	C	T	0.0770979	0.016973529	4.94E-06	9241	0.2604	0.002227682	20.62750883
Dialister	rs11166701	8	138295725	A	G	-0.065530102	0.013186	5.51E-07	11720	0.5159	0.002102876	24.69343205
Dialister	rs517089	11	10967286	A	T	0.076227029	0.017041108	5.14E-06	11988	0.169	0.001666293	20.00552108
Dialister	rs4747450	10	23199653	A	C	0.066850856	0.014768536	5.84E-06	11987	0.2664	0.001706423	20.48644412
Dialister	rs2314294	16	9336862	C	T	0.086593192	0.019371895	8.08E-06	11339	0.1183	0.001759073	19.97775513
Dialister	rs4753063	11	92267129	A	G	-0.059629704	0.013005185	4.86E-06	11989	0.4414	0.001750445	21.01937321
Dialister	rs2435610	7	150890034	C	A	0.064713149	0.014331424	5.93E-06	11984	0.2604	0.001698503	20.38608822
Dialister	rs10938938	4	23294359	A	G	-0.077351446	0.017091491	7.37E-06	11401	0.1938	0.001793307	20.47862565
Dialister	rs10138457	14	102458052	C	T	-0.113053794	0.026193253	7.88E-06	10968	0.0716	0.001695614	18.62568253
Dialister	rs11071887	15	32955095	C	T	0.066240302	0.014631484	5.91E-06	11989	0.2634	0.001706644	20.49252056
Dialister	rs764177	3	45809449	A	C	-0.060145359	0.013536587	9.61E-06	11988	0.338	0.001644086	19.73846577
Dialister	rs76680460	9	25447080	A	G	-0.16129611	0.036433211	8.19E-06	7176	0.0477	0.002723867	19.59439404
Dialister	rs75416973	1	172809633	G	A	0.072722304	0.016450983	9.46E-06	11402	0.2256	0.001710909	19.53778569
Dorea	rs13279148	8	127905865	A	G	0.071530899	0.015087753	2.25E-06	17605	0.166	0.001275111	22.47443958
Dorea	rs62503162	8	15768657	G	A	-0.09740913	0.019437924	7.47E-07	16210	0.0875	0.001546836	25.10995665
Dorea	rs12216169	6	116078810	A	T	0.088172222	0.019368315	5.33E-06	16086	0.0835	0.001286686	20.72172518
Dorea	rs73729431	6	25078050	T	C	-0.137450296	0.029998324	3.17E-06	9596	0.0606	0.002183022	20.98972992
Dorea	rs4793307	17	70733523	T	C	0.057416514	0.012247163	4.01E-06	17600	0.2455	0.001247234	21.9762339
Dorea	rs11150408	16	81803497	G	T	0.04882539	0.010906337	7.06E-06	17215	0.4453	0.001162843	20.03932658
Dorea	rs345219	3	6826520	G	T	-0.049736844	0.011262081	8.80E-06	17215	0.3757	0.001131672	19.5015313
Dorea	rs62583469	9	106815466	A	T	-0.063413594	0.014222695	5.78E-06	16819	0.1988	0.001180559	19.87692839
Dorea	rs3005511	6	74605806	G	A	0.051612659	0.011285226	5.29E-06	17610	0.336	0.001186362	20.91426607
Dorea	rs1899291	4	60992340	T	C	0.069721719	0.015028462	4.57E-06	17609	0.1282	0.001220793	21.52076957
Dorea	rs3752849	11	8729057	A	G	0.16384587	0.036607992	7.68E-06	5322	0.0328	0.00374984	20.02423556
Dorea	rs12537781	7	154978183	C	T	-0.055544008	0.012522298	9.15E-06	17608	0.2296	0.001116121	19.67238486
Eggerthella	rs3851328	2	45453805	G	T	-0.107774251	0.023652669	4.18E-06	5147	0.2664	0.004017605	20.75395699
Eggerthella	rs2240838	7	38335954	G	A	0.098058185	0.01976528	7.36E-07	5147	0.502	0.004759219	24.60327634
Eggerthella	rs2223081	21	29778032	A	G	0.102571659	0.022110762	3.89E-06	5147	0.2922	0.004163716	21.51188904
Eggerthella	rs112205261	1	9136139	C	T	-0.188617927	0.040361319	3.35E-06	5036	0.0577	0.004317877	21.83045198
Eggerthella	rs4985746	17	17098213	A	G	0.110522311	0.024765265	5.71E-06	4906	0.1789	0.004043216	19.90842318
Eggerthella	rs1784446	11	102461599	A	G	0.090772774	0.019809579	5.23E-06	5147	0.4423	0.004062922	20.98900883
Eggerthella	rs76663501	20	55647869	T	C	0.175349437	0.03785764	4.83E-06	4814	0.0815	0.004436745	21.44476103
Eggerthella	rs6430926	2	141337454	T	C	0.08797364	0.019712748	8.37E-06	5147	0.5139	0.0038546	19.90865907
Eggerthella	rs2877457	4	70483957	A	G	-0.093486043	0.021020752	9.03E-06	5083	0.8678	0.003876059	19.77088753
Eggerthella	rs13070736	3	20807454	C	A	-0.12133107	0.027202382	7.62E-06	5147	0.1571	0.003850353	19.88663909
Eggerthella	rs67490567	15	65691324	C	T	0.108494846	0.024545741	8.94E-06	5083	0.1978	0.00382895	19.52967526
Eisenbergiella	rs3812426	8	50822676	A	G	0.106447316	0.0224159	2.72E-06	5583	0.2078	0.004022896	22.54246771
Eisenbergiella	rs1508033	15	53375201	C	A	0.091545961	0.019578652	3.23E-06	5580	0.3499	0.003902836	21.85531696
Eisenbergiella	rs12278566	11	124764527	A	T	-0.121064706	0.025165804	1.65E-06	5582	0.175	0.004128828	23.13437917
Eisenbergiella	rs2683098	15	36178565	T	C	0.107318939	0.022515029	2.24E-06	5582	0.2237	0.00405372	22.71182714
Eisenbergiella	rs11079158	17	53367641	C	T	0.100626785	0.022546032	7.35E-06	5582	0.2197	0.003555904	19.91275364
Eisenbergiella	rs13258851	8	55330814	G	A	0.137001443	0.030212434	7.75E-06	5583	0.0855	0.003669565	20.55527284
Eisenbergiella	rs12710729	2	19973210	A	C	0.089338392	0.019906928	9.84E-06	5583	0.3708	0.003594482	20.13317056
Eisenbergiella	rs12257723	10	109417101	C	A	-0.095274183	0.021156892	8.85E-06	5582	0.339	0.003619778	20.27174324
Eisenbergiella	rs4462860	21	21610254	A	G	0.093907092	0.020110429	4.16E-06	5460	0.3439	0.003977686	21.79691322
Eisenbergiella	rs11027642	11	24001840	T	C	0.129005538	0.028484392	4.92E-06	5583	0.1243	0.003660518	20.50440536
Eisenbergiella	rs11938607	4	189060431	C	T	0.097812525	0.021663562	8.22E-06	5583	0.2634	0.003638134	20.37856488
Eisenbergiella	rs1553971	3	111419486	G	T	0.120964524	0.026305423	5.27E-06	5583	0.161	0.003773254	21.13829047
Enterorhabdus	rs11098863	4	127336602	A	T	-0.096600831	0.016267701	3.06E-09	7524	0.4821	0.004664767	35.25282356
Enterorhabdus	rs7923280	10	20280612	T	A	0.086001907	0.016914834	5.24E-07	7524	0.3946	0.003424067	25.84432572
Enterorhabdus	rs114731706	2	19611953	G	T	0.182308046	0.038229783	2.17E-06	5956	0.0835	0.00380363	22.73328257
Enterorhabdus	rs3017103	11	62174193	G	A	0.098089701	0.020899456	2.94E-06	7524	0.1899	0.002919164	22.0222354
Enterorhabdus	rs73331712	12	69515102	C	T	0.261989512	0.055123019	4.85E-06	3109	0.0427	0.00721335	22.5747188
Enterorhabdus	rs77655283	2	236439879	A	G	0.132987641	0.029830551	5.88E-06	7494	0.0686	0.002645063	19.86936993
Enterorhabdus	rs9470637	6	37567189	T	A	-0.075551295	0.016626296	5.70E-06	7524	0.4026	0.002736868	20.64321674
Enterorhabdus	rs424715	19	35863028	C	T	0.081874254	0.017485462	4.41E-06	7524	0.5537	0.002905548	21.91921641
Enterorhabdus	rs10098492	8	113109756	C	T	0.132323148	0.029368842	6.41E-06	7361	0.0905	0.002750205	20.29457593
Enterorhabdus	rs2051957	7	89709883	T	C	0.084329062	0.018986405	8.90E-06	7524	0.2346	0.002615069	19.72212084
Erysipelatoclostridium	rs7221249	17	10177708	G	A	0.083986052	0.01427414	4.31E-09	9781	0.5467	0.003526929	34.61191341
Erysipelatoclostridium	rs710230	1	42333631	C	T	0.143381274	0.028151388	6.33E-07	9016	0.0865	0.002868954	25.93515833
Erysipelatoclostridium	rs4697572	4	25446787	G	A	-0.081063643	0.016330822	7.59E-07	9779	0.2455	0.002513326	24.63470253
Erysipelatoclostridium	rs58236560	11	121876913	T	G	-0.11115688	0.023442572	2.16E-06	9368	0.1372	0.002394276	22.47860955
Erysipelatoclostridium	rs622418	9	90586043	G	A	-0.066805108	0.014322449	3.68E-06	9783	0.5109	0.002218952	21.75183811
Erysipelatoclostridium	rs17804233	5	77815056	C	T	-0.066291401	0.014420319	4.59E-06	9783	0.4821	0.002155537	21.12885167
Erysipelatoclostridium	rs1434153	2	34595533	A	G	-0.06845264	0.01524432	6.85E-06	9662	0.3211	0.002082533	20.15924963
Erysipelatoclostridium	rs340991	5	34892042	G	A	-0.074048187	0.015889138	3.75E-06	9781	0.2982	0.00221555	21.71397573
Erysipelatoclostridium	rs6474512	8	38780606	C	A	0.067014995	0.014320143	3.02E-06	9783	0.4513	0.002233604	21.89578242
Erysipelatoclostridium	rs9590927	13	46372065	A	G	-0.064600302	0.014347949	6.39E-06	9782	0.494	0.002068058	20.26752008
Erysipelatoclostridium	rs61806970	1	167818597	T	C	0.142547998	0.032068815	9.09E-06	8644	0.0646	0.002280605	19.7540401
Erysipelatoclostridium	rs45480394	19	55857777	G	T	-0.068713443	0.015183535	7.66E-06	9604	0.3618	0.002127945	20.47609564
Erysipelatoclostridium	rs2901723	11	36871523	A	C	0.064133865	0.014429456	8.79E-06	9662	0.503	0.002040426	19.75081446
Erysipelatoclostridium	rs34528142	17	71411325	G	C	-0.087555073	0.019555627	6.13E-06	9604	0.171	0.002082867	20.04142862
Erysipelatoclostridium	rs16936671	10	36394609	T	C	-0.096802556	0.021788273	6.04E-06	9488	0.1362	0.002076112	19.73497049
Erysipelatoclostridium	rs3804326	6	24292185	G	A	0.141469838	0.033635154	9.85E-06	7028	0.0676	0.00251083	17.68549698
ErysipelotrichaceaeUCG003	rs28568391	10	125628540	G	A	-0.058391081	0.011874052	6.42E-07	14544	0.4493	0.00165993	24.17883875
ErysipelotrichaceaeUCG003	rs11994308	8	91660344	T	C	0.115417413	0.024250252	1.33E-06	13558	0.0696	0.001667975	22.64884635
ErysipelotrichaceaeUCG003	rs76502207	15	86522244	C	T	0.14484376	0.028992913	6.41E-07	10740	0.0905	0.002318481	24.95370202
ErysipelotrichaceaeUCG003	rs10164067	18	46614602	G	T	-0.103260131	0.021240502	1.13E-06	14427	0.0746	0.001635494	23.63064556
ErysipelotrichaceaeUCG003	rs8053479	16	4076830	G	A	-0.083821185	0.018650912	5.83E-06	13813	0.1412	0.001460108	20.19503239
ErysipelotrichaceaeUCG003	rs17798136	7	33684926	A	G	0.15881755	0.034767431	3.24E-06	7421	0.0616	0.002803948	20.86098064
ErysipelotrichaceaeUCG003	rs59104037	18	43034126	G	A	-0.095126261	0.020474209	4.48E-06	14848	0.0815	0.001451736	21.58380931
ErysipelotrichaceaeUCG003	rs11666127	19	57828980	G	A	-0.07191871	0.016137058	7.90E-06	13813	0.171	0.001435896	19.85967543
ErysipelotrichaceaeUCG003	rs62403464	6	24220160	C	T	-0.073174326	0.015651572	3.44E-06	14899	0.164	0.001464899	21.85461796
ErysipelotrichaceaeUCG003	rs59068084	4	113256737	G	T	0.056477243	0.012022387	3.12E-06	14544	0.4215	0.001515037	22.06509838
ErysipelotrichaceaeUCG003	rs73074432	7	20554814	T	C	0.072153999	0.016437785	9.99E-06	14217	0.166	0.001353437	19.26518161
ErysipelotrichaceaeUCG003	rs4758231	11	7765096	T	G	-0.05517544	0.012204675	6.55E-06	14890	0.3499	0.00137072	20.43529083
ErysipelotrichaceaeUCG003	rs74988980	16	80167277	A	G	-0.133141406	0.034857439	8.64E-06	5944	0.0437	0.002448454	14.58442082
ErysipelotrichaceaeUCG003	rs75949021	2	175403951	C	T	-0.16966706	0.037423793	3.58E-06	6721	0.0457	0.003048874	20.54803057
ErysipelotrichaceaeUCG003	rs6875357	5	32345671	T	C	0.165673441	0.035383116	6.70E-06	7034	0.0467	0.003107132	21.91745494
ErysipelotrichaceaeUCG003	rs79396538	14	47935928	G	C	0.084814752	0.019114638	8.63E-06	13750	0.1034	0.001429837	19.68554619
ErysipelotrichaceaeUCG003	rs12251396	10	873148	G	A	-0.070539949	0.015876598	9.52E-06	14211	0.1938	0.001387164	19.73759678
Escherichia.Shigella	rs2267739	7	31136897	C	G	0.115505392	0.02376277	1.42E-06	11853	0.0855	0.001989378	23.62311186
Escherichia.Shigella	rs1154904	11	134774845	G	A	-0.061337641	0.01306443	3.04E-06	12002	0.4642	0.001833254	22.03945534
Escherichia.Shigella	rs73208162	21	39324484	G	A	-0.119295648	0.024838994	2.19E-06	11073	0.0586	0.002078797	23.06230778
Escherichia.Shigella	rs113513883	7	140678199	G	A	0.172283306	0.038041024	5.28E-06	6280	0.0577	0.003255414	20.50423904
Escherichia.Shigella	rs7502686	17	14173290	C	G	-0.136383738	0.030257643	5.90E-06	9990	0.0626	0.002029585	20.31271792
Escherichia.Shigella	rs57024273	2	236515155	C	T	0.062617236	0.013991866	9.70E-06	11853	0.3181	0.001686845	20.02457253
Escherichia.Shigella	rs113127095	13	23253392	G	A	0.151009395	0.032343436	3.33E-06	8433	0.0517	0.002578293	21.7937819
Escherichia.Shigella	rs117092367	10	69394914	T	A	0.11736182	0.026453289	9.65E-06	10304	0.0885	0.0019066	19.67931698
Escherichia.Shigella	rs112767262	16	3750623	C	T	0.073296333	0.01635886	8.21E-06	11771	0.1958	0.00170257	20.07172219
Escherichia.Shigella	rs11706043	3	3173016	A	T	0.07565695	0.016415509	5.87E-06	12001	0.1571	0.001766866	21.23814416
Escherichia.Shigella	rs592299	9	136179347	C	T	-0.059200433	0.012948643	4.77E-06	11995	0.4682	0.001739582	20.89916006
Escherichia.Shigella	rs4731451	7	128054100	A	G	-0.060988547	0.013515708	7.47E-06	12001	0.3718	0.001693812	20.35853742
Escherichia.Shigella	rs35555519	16	77711641	G	C	0.101975959	0.022288306	4.92E-06	12002	0.1143	0.001741129	20.92999413
Escherichia.Shigella	rs118526	5	79863544	A	C	-0.059440114	0.013598005	8.00E-06	11853	0.3926	0.001609463	19.10449497
Escherichia.Shigella	rs2798105	1	48961903	G	A	-0.100850689	0.02220448	8.25E-06	11296	0.1183	0.001822886	20.6252697
Eubacteriumbrachygroup	rs112617308	10	94185213	C	T	-0.170873361	0.036284397	2.38E-06	4001	0.0795	0.005512387	22.166226
Eubacteriumbrachygroup	rs9613196	22	26922534	A	T	-0.238718472	0.052856104	4.99E-06	3004	0.0765	0.006744393	20.38414613
Eubacteriumbrachygroup	rs62348779	5	17460096	C	T	-0.201480569	0.043286015	3.78E-06	3827	0.0815	0.005629385	21.65429762
Eubacteriumbrachygroup	rs2913110	10	22892667	T	C	0.105143062	0.022941973	4.56E-06	4001	0.3777	0.005222245	20.99339006
Eubacteriumbrachygroup	rs4862235	4	184628931	A	G	0.104806298	0.022575135	3.73E-06	4000	0.4443	0.00535945	21.54253806
Eubacteriumbrachygroup	rs12151423	2	218237281	G	A	0.101328627	0.022732445	9.27E-06	3854	0.4791	0.005128934	19.85850685
Eubacteriumbrachygroup	rs73199919	4	6856564	C	T	-0.236716837	0.053133485	8.16E-06	3008	0.0567	0.006555225	19.83502861
Eubacteriumbrachygroup	rs6591893	11	80236833	A	G	0.108225435	0.024031859	7.34E-06	3999	0.3479	0.005045865	20.27060446
Eubacteriumbrachygroup	rs720439	22	48190598	G	A	-0.111927002	0.025125245	7.03E-06	4001	0.2515	0.004935507	19.83498953
Eubacteriumbrachygroup	rs13139592	4	144665178	C	T	-0.145996616	0.032719209	7.97E-06	3842	0.1223	0.005155583	19.90003532
Eubacteriumbrachygroup	rs1384962	14	23060552	G	A	0.120888267	0.026626427	6.99E-06	4001	0.2107	0.005125571	20.60275789
Eubacteriumcoprostanoligenesgroup	rs17159861	7	31085162	T	C	0.096222758	0.016838828	1.04E-08	17380	0.1332	0.001875283	32.64990366
Eubacteriumcoprostanoligenesgroup	rs9648214	7	16380806	C	T	-0.082871942	0.016430987	2.52E-07	17379	0.1183	0.001461597	25.43535217
Eubacteriumcoprostanoligenesgroup	rs115325767	1	200638489	C	G	0.078332188	0.017471885	2.62E-06	16555	0.0934	0.001212676	20.09779899
Eubacteriumcoprostanoligenesgroup	rs12906958	15	36911598	T	C	-0.053315925	0.011593477	4.35E-06	17380	0.3022	0.00121537	21.14640478
Eubacteriumcoprostanoligenesgroup	rs4076415	15	86440997	G	T	0.051515202	0.011029435	1.99E-06	16960	0.4006	0.001284636	21.81288408
Eubacteriumcoprostanoligenesgroup	rs6762473	3	127139574	A	C	0.052158365	0.011235251	4.26E-06	17377	0.3569	0.001238709	21.54926314
Eubacteriumcoprostanoligenesgroup	rs10444197	10	2215931	G	A	-0.050582278	0.011345529	5.98E-06	17380	0.3678	0.001142355	19.87455079
Eubacteriumcoprostanoligenesgroup	rs2644213	10	84506096	A	G	0.053884526	0.012124458	9.86E-06	17380	0.2366	0.001135169	19.74938256
Eubacteriumcoprostanoligenesgroup	rs11720857	3	113794507	T	C	0.063077578	0.014448482	9.26E-06	16960	0.1769	0.001122514	19.05699219
Eubacteriumcoprostanoligenesgroup	rs4717831	7	73306506	T	A	0.078678267	0.017403801	9.18E-06	16854	0.1193	0.001211134	20.43477294
Eubacteriumcoprostanoligenesgroup	rs62024432	15	97869293	T	C	-0.076969763	0.017210135	7.50E-06	17271	0.1252	0.001156782	19.99960658
Eubacteriumcoprostanoligenesgroup	rs76898927	3	81595477	A	G	0.12305502	0.026637491	4.79E-06	12197	0.0477	0.001746625	21.33736625
Eubacteriumcoprostanoligenesgroup	rs1020520	7	33603146	G	T	-0.059070472	0.013292872	8.89E-06	17371	0.2038	0.001135494	19.74482315
Eubacteriumcoprostanoligenesgroup	rs11052069	12	32713919	C	T	0.047783175	0.01078333	9.38E-06	17380	0.4344	0.001128507	19.63334369
Eubacteriumcoprostanoligenesgroup	rs79895140	2	50797401	C	T	-0.06410167	0.014115288	8.62E-06	16139	0.2167	0.001276227	20.62079484
Eubacteriumeligensgroup	rs4583233	16	81820486	C	A	0.067020477	0.012812178	2.84E-07	14327	0.334	0.001906273	27.35952013
Eubacteriumeligensgroup	rs265534	10	83092007	G	T	-0.056375608	0.01201272	2.27E-06	14776	0.4553	0.001488319	22.02120204
Eubacteriumeligensgroup	rs72839198	2	115197171	G	C	0.155658995	0.037561222	3.14E-06	4926	0.0557	0.003474267	17.16693075
Eubacteriumeligensgroup	rs74606150	14	39301409	G	C	-0.196453545	0.042564951	4.25E-06	5381	0.0457	0.003943089	21.29384136
Eubacteriumeligensgroup	rs6923695	6	70956815	G	T	0.103267603	0.02295245	4.87E-06	12891	0.0567	0.001567841	20.23963622
Eubacteriumeligensgroup	rs56080211	2	110260993	T	C	0.123092697	0.028274315	9.14E-06	10699	0.0557	0.001768351	18.94956336
Eubacteriumeligensgroup	rs158115	14	77619186	C	G	0.091527053	0.019061087	9.74E-06	14678	0.0924	0.001568394	23.05390144
Eubacteriumeligensgroup	rs2200429	13	107563458	G	A	-0.088882459	0.019847898	5.30E-06	14761	0.0736	0.001356743	20.0513795
Eubacteriumeligensgroup	rs182318	11	31098691	A	G	-0.082494113	0.019561497	8.40E-06	14777	0.0775	0.001202079	17.78209671
Eubacteriumeligensgroup	rs12719051	7	51365152	G	A	0.091662637	0.020818348	7.12E-06	12799	0.1004	0.001512373	19.38314773
Eubacteriumfissicatenagroup	rs3771393	2	71145246	T	C	0.130842344	0.026667104	7.38E-07	3792	0.2843	0.00630853	24.06111745
Eubacteriumfissicatenagroup	rs2733072	8	5433699	A	G	0.109644168	0.022830587	1.49E-06	3833	0.4652	0.00598126	23.05208776
Eubacteriumfissicatenagroup	rs7104872	11	115165111	A	G	0.138611743	0.029190553	2.73E-06	3829	0.1779	0.005854369	22.53660603
Eubacteriumfissicatenagroup	rs151257695	7	73043561	G	A	0.209509779	0.045484723	3.10E-06	3587	0.0805	0.005880102	21.20485364
Eubacteriumfissicatenagroup	rs11876297	18	45753272	C	T	0.131469398	0.028171203	2.67E-06	3396	0.2157	0.006372276	21.76620483
Eubacteriumfissicatenagroup	rs6934739	6	39940437	G	A	0.111463384	0.025278805	9.75E-06	3831	0.2952	0.005049411	19.43231708
Eubacteriumfissicatenagroup	rs10147907	14	89484373	G	T	0.172262807	0.039600983	8.27E-06	3833	0.0686	0.004912399	18.91230436
Eubacteriumfissicatenagroup	rs1768152	3	39604954	C	T	0.139488571	0.031618584	8.70E-06	3590	0.1372	0.005392	19.45137927
Eubacteriumfissicatenagroup	rs11818408	10	96758467	A	G	0.10585035	0.023711404	8.20E-06	3590	0.4771	0.005520412	19.91718962
Eubacteriumhalliigroup	rs13116360	4	111885431	C	T	0.154124445	0.029718533	2.94E-07	10323	0.0626	0.002598677	26.8908273
Eubacteriumhalliigroup	rs949971	3	110283389	G	T	-0.054016364	0.011610071	3.29E-06	16566	0.3837	0.001304957	21.64355122
Eubacteriumhalliigroup	rs10798999	1	34308917	T	C	0.060166074	0.012675245	2.61E-06	16561	0.2157	0.001358669	22.52880672
Eubacteriumhalliigroup	rs60254196	7	148856720	G	A	-0.052283163	0.011186491	2.70E-06	16238	0.5408	0.001343444	21.84149992
Eubacteriumhalliigroup	rs10808115	7	100635375	C	A	-0.050474741	0.010992248	4.42E-06	16566	0.4781	0.001271174	21.08253165
Eubacteriumhalliigroup	rs74018587	15	62014160	T	C	0.208942799	0.043821974	3.70E-06	3039	0.0368	0.007425121	22.71878181
Eubacteriumhalliigroup	rs6550770	3	23663416	C	T	-0.198087408	0.044354487	4.82E-06	4279	0.0517	0.004639559	19.93588742
Eubacteriumhalliigroup	rs10501370	11	58040621	T	C	-0.115588894	0.025248889	5.42E-06	13824	0.0527	0.001513757	20.95486408
Eubacteriumhalliigroup	rs281379	19	49214274	G	A	-0.049952328	0.011215293	9.33E-06	16130	0.4602	0.00122835	19.83519094
Eubacteriumhalliigroup	rs78056098	11	123789877	T	G	-0.050741114	0.011375822	8.29E-06	16568	0.3608	0.001199398	19.89308018
Eubacteriumhalliigroup	rs138531890	3	195238086	G	A	0.153138471	0.034945641	5.43E-06	7710	0.0537	0.002484551	19.19861538
Eubacteriumhalliigroup	rs28584818	3	64664456	G	A	0.126115364	0.026862747	4.43E-06	11095	0.0686	0.001982649	22.03722182
Eubacteriumhalliigroup	rs117748144	11	11771637	C	T	-0.126581958	0.028711955	7.86E-06	10861	0.0427	0.001786371	19.43292179
Eubacteriumhalliigroup	rs17474256	1	104524676	A	G	0.081080509	0.018457309	9.45E-06	16460	0.1233	0.001171002	19.29493955
Eubacteriumhalliigroup	rs630939	18	48384463	T	C	-0.050891423	0.011435211	9.16E-06	16238	0.3996	0.001218257	19.80374657
Eubacteriumhalliigroup	rs17074066	4	183709536	C	T	-0.081398624	0.018927232	9.35E-06	15804	0.0915	0.00116892	18.4928981
Eubacteriumnodatumgroup	rs34297067	14	52185888	G	A	-0.186906548	0.034147492	6.60E-08	3271	0.1392	0.009075932	29.94096515
Eubacteriumnodatumgroup	rs113893692	9	28245518	T	C	-0.18510716	0.040357325	5.76E-06	3195	0.0984	0.006541548	21.02469668
Eubacteriumnodatumgroup	rs77910827	9	96597985	T	C	0.201788441	0.041356826	9.05E-07	3271	0.1034	0.007225505	23.79208722
Eubacteriumnodatumgroup	rs61841040	10	9659749	T	G	0.160621141	0.034160929	3.56E-06	3295	0.166	0.00666479	22.09440899
Eubacteriumnodatumgroup	rs9425984	1	34529736	C	T	-0.130233832	0.029234653	7.21E-06	3294	0.2386	0.005988521	19.83297975
Eubacteriumnodatumgroup	rs10263623	7	64894137	T	C	0.193495904	0.043902338	8.91E-06	3080	0.1044	0.006267395	19.41270965
Eubacteriumnodatumgroup	rs11006576	10	61322015	G	A	-0.110167094	0.024592963	7.99E-06	3295	0.5129	0.006053266	20.0548018
Eubacteriumnodatumgroup	rs7880204	1	171060821	C	T	-0.125453808	0.027530312	6.84E-06	3294	0.2475	0.006264589	20.75303675
Eubacteriumnodatumgroup	rs6818880	4	94712747	G	A	-0.110080596	0.024596445	7.83E-06	3291	0.4553	0.00604942	20.01763839
Eubacteriumnodatumgroup	rs10458299	7	135052348	C	T	-0.187752781	0.041969011	8.37E-06	3271	0.0805	0.006081149	20.00090592
Eubacteriumnodatumgroup	rs7827125	8	4954912	T	C	0.122299815	0.027133143	7.17E-06	3294	0.2823	0.006129956	20.30428115
Eubacteriumoxidoreducensgroup	rs12423772	12	94515340	T	G	0.140979641	0.029502889	2.63E-06	5321	0.1501	0.004272979	22.82550746
Eubacteriumoxidoreducensgroup	rs2973294	4	37526679	T	G	0.092355871	0.019543871	2.39E-06	5378	0.4205	0.004135114	22.32267811
Eubacteriumoxidoreducensgroup	rs34561138	16	86480355	A	G	0.216145345	0.04599197	2.51E-06	4186	0.0586	0.005248595	22.07599106
Eubacteriumoxidoreducensgroup	rs440215	5	106882394	T	C	0.093276592	0.019529391	1.65E-06	5377	0.4622	0.004224636	22.80375606
Eubacteriumoxidoreducensgroup	rs1425962	4	187905399	C	G	0.090610394	0.020061232	7.32E-06	5321	0.3429	0.003819317	20.39283232
Eubacteriumoxidoreducensgroup	rs12129908	1	195064019	A	C	0.08932725	0.019833287	5.80E-06	5377	0.4473	0.003758401	20.27761942
Eubacteriumrectalegroup	rs35398954	15	93006765	G	A	-0.090140156	0.017460171	5.40E-07	16621	0.1213	0.001600983	26.64939539
Eubacteriumrectalegroup	rs117151453	12	20066025	C	G	-0.113140609	0.02435414	1.84E-06	13908	0.0507	0.001549364	21.57888332
Eubacteriumrectalegroup	rs16960159	18	37703874	G	C	-0.156595964	0.03362338	4.10E-06	8334	0.0477	0.002595948	21.68573619
Eubacteriumrectalegroup	rs314726	2	125553155	C	T	0.052882354	0.010948624	1.38E-06	16966	0.4573	0.001373176	23.32659159
Eubacteriumrectalegroup	rs10797540	1	234530370	G	A	0.050317907	0.010838946	3.53E-06	17350	0.4344	0.001240602	21.54869466
Eubacteriumrectalegroup	rs10248854	7	121281238	A	C	-0.052782677	0.01134635	4.21E-06	17348	0.3598	0.00124589	21.63816267
Eubacteriumrectalegroup	rs3980709	1	170900221	T	A	-0.062270145	0.014057159	6.86E-06	17340	0.161	0.00113038	19.62070233
Eubacteriumrectalegroup	rs2884897	11	8129537	G	A	-0.129363699	0.028902068	6.44E-06	10813	0.0527	0.001849341	20.03026453
Eubacteriumrectalegroup	rs10892089	11	98523638	G	C	-0.063552174	0.014007233	6.22E-06	17351	0.1968	0.001184995	20.58287506
Eubacteriumrectalegroup	rs143694765	1	116082909	C	T	0.087002523	0.01977896	9.75E-06	15124	0.0944	0.001277718	19.34636488
Eubacteriumrectalegroup	rs59427698	9	129425745	G	A	-0.057603509	0.013085337	5.37E-06	16613	0.2028	0.001165128	19.37652025
Eubacteriumrectalegroup	rs62547233	9	92013419	G	A	0.0536319	0.012020063	9.90E-06	17347	0.3072	0.001146332	19.9059468
Eubacteriumruminantiumgroup	rs2116427	5	121182996	G	A	0.091146051	0.018235307	4.67E-07	7739	0.2565	0.003217844	24.97682999
Eubacteriumruminantiumgroup	rs139749	22	25303055	T	C	-0.084543927	0.017179078	8.59E-07	7314	0.3419	0.00330046	24.21287643
Eubacteriumruminantiumgroup	rs72836424	10	129037453	T	C	-0.139824589	0.030068963	2.62E-06	7314	0.0954	0.002947767	21.61779623
Eubacteriumruminantiumgroup	rs2229917	9	130980937	G	A	0.153537929	0.032392215	2.16E-06	7050	0.0666	0.003176721	22.46088395
Eubacteriumruminantiumgroup	rs10131724	14	52219066	C	A	-0.199832279	0.041457713	2.39E-06	5071	0.0636	0.004560807	23.22465519
Eubacteriumruminantiumgroup	rs16891896	5	33897589	A	G	-0.174787011	0.039057268	2.38E-06	4753	0.0586	0.004195857	20.01851229
Eubacteriumruminantiumgroup	rs7000472	8	138626268	G	A	-0.076228208	0.016523022	4.07E-06	7739	0.3618	0.002742678	21.27846164
Eubacteriumruminantiumgroup	rs13025464	2	201610645	C	T	-0.073707715	0.016378577	6.97E-06	7738	0.3827	0.002610416	20.24702795
Eubacteriumruminantiumgroup	rs2418654	2	71247578	T	C	-0.074887891	0.016585161	6.17E-06	7314	0.4781	0.002779841	20.38285686
Eubacteriumruminantiumgroup	rs6676699	1	197978281	T	G	-0.088812364	0.019644717	6.38E-06	7708	0.2217	0.002644622	20.43349219
Eubacteriumruminantiumgroup	rs73139629	12	63306003	C	A	-0.115097848	0.024790941	5.36E-06	7314	0.1322	0.00293843	21.54912359
Eubacteriumruminantiumgroup	rs112375806	22	48749548	A	T	0.143141085	0.029375749	5.82E-06	7123	0.1074	0.003322328	23.7371593
Eubacteriumruminantiumgroup	rs606117	9	2539358	G	A	0.083324266	0.018055987	4.82E-06	7263	0.332	0.002923566	21.29025794
Eubacteriumruminantiumgroup	rs57340348	6	130030114	C	T	-0.097942933	0.021216595	4.93E-06	7314	0.2147	0.002905202	21.30473186
Eubacteriumruminantiumgroup	rs2817174	1	3044181	T	C	-0.073430579	0.016368685	7.87E-06	7710	0.4294	0.002603393	20.11933496
Eubacteriumruminantiumgroup	rs10923018	1	88523399	A	G	0.072643786	0.016092406	6.80E-06	7739	0.4722	0.002626202	20.37242628
Eubacteriumruminantiumgroup	rs11637981	15	61289622	T	G	-0.073257996	0.016088796	5.44E-06	7718	0.4841	0.002679126	20.72766706
Eubacteriumruminantiumgroup	rs17519472	12	30360954	T	C	0.10780414	0.023398378	4.70E-06	7710	0.1541	0.002745686	21.22201999
Eubacteriumruminantiumgroup	rs209813	6	11953633	A	G	-0.103488116	0.023639057	9.23E-06	7264	0.166	0.002631482	19.16024517
Eubacteriumventriosumgroup	rs6048195	20	2308307	T	A	-0.060359432	0.011657994	2.50E-07	14839	0.4791	0.001803243	26.80304277
Eubacteriumventriosumgroup	rs73615400	20	50140919	C	T	-0.095630317	0.01934276	9.54E-07	15146	0.0905	0.001611224	24.43976158
Eubacteriumventriosumgroup	rs57199565	3	190223732	C	T	0.078339435	0.01602571	7.97E-07	14913	0.2406	0.001599801	23.89285522
Eubacteriumventriosumgroup	rs11617697	13	98785900	G	A	-0.143348528	0.028624073	7.22E-07	11497	0.0477	0.002176671	25.07541099
Eubacteriumventriosumgroup	rs16884680	8	114445055	T	G	-0.090642843	0.019190901	1.74E-06	15289	0.1074	0.001457015	22.30588553
Eubacteriumventriosumgroup	rs12964517	18	22460785	A	G	0.058719806	0.012345332	2.07E-06	15289	0.3161	0.001477551	22.62074119
Eubacteriumventriosumgroup	rs876734	12	52423996	T	C	-0.061869648	0.013253231	2.89E-06	14913	0.2893	0.001459192	21.78981186
Eubacteriumventriosumgroup	rs3809430	14	44975510	C	T	-0.054817114	0.011842566	3.55E-06	15287	0.3479	0.00139962	21.42317911
Eubacteriumventriosumgroup	rs72783037	16	60348381	A	C	0.065892572	0.014374684	6.55E-06	15286	0.1869	0.001372732	21.00968309
Eubacteriumventriosumgroup	rs73849225	4	126371814	C	T	0.097571148	0.022438827	5.21E-06	14573	0.0795	0.001295778	18.90527116
Eubacteriumventriosumgroup	rs9316536	13	51938576	G	T	-0.081711077	0.018312095	7.84E-06	15289	0.1362	0.001300593	19.9080619
Eubacteriumventriosumgroup	rs35179274	14	51960625	T	C	-0.062726329	0.013785975	5.76E-06	15287	0.2435	0.00135243	20.69988554
Eubacteriumventriosumgroup	rs78250280	1	147291928	A	G	0.074976242	0.016440448	3.36E-06	14835	0.1491	0.001399987	20.79512413
Eubacteriumventriosumgroup	rs66746423	1	109398264	T	C	0.0751501	0.016497843	6.11E-06	14578	0.1561	0.001421311	20.74651746
Eubacteriumventriosumgroup	rs6704822	2	203661779	G	A	0.073917922	0.016670495	6.62E-06	15289	0.1163	0.001284297	19.65828818
Eubacteriumventriosumgroup	rs13082419	3	107736434	T	C	-0.071552205	0.016136969	9.56E-06	14501	0.17	0.001353991	19.65813129
Eubacteriumventriosumgroup	rs66830358	3	171895485	A	T	0.052875209	0.011797227	6.87E-06	14913	0.4175	0.001345224	20.08565991
Eubacteriumxylanophilumgroup	rs17830032	20	57995506	A	G	-0.160597431	0.031051453	2.39E-07	9527	0.0537	0.00279988	26.74374056
Eubacteriumxylanophilumgroup	rs13239072	7	43566344	A	G	0.068742734	0.014272832	1.82E-06	13307	0.2753	0.00174019	23.19359371
Eubacteriumxylanophilumgroup	rs79582700	17	66689958	G	C	-0.095167651	0.019996897	2.41E-06	13256	0.1074	0.001705688	22.64581571
Eubacteriumxylanophilumgroup	rs12980122	19	8255478	G	C	-0.108273525	0.023825715	5.02E-06	12039	0.0845	0.00171245	20.64811989
Eubacteriumxylanophilumgroup	rs2012708	16	84790559	G	A	0.057320248	0.012690502	6.53E-06	13306	0.3638	0.001530896	20.39826484
Eubacteriumxylanophilumgroup	rs2213117	11	131009660	G	T	0.087779736	0.018901228	4.21E-06	12878	0.161	0.001671989	21.56458123
Eubacteriumxylanophilumgroup	rs10140184	14	73181783	C	A	0.057679453	0.01259899	4.96E-06	12930	0.4125	0.001618337	20.95577018
Eubacteriumxylanophilumgroup	rs10917203	1	22627266	C	A	0.061263327	0.013091688	3.15E-06	12930	0.335	0.001690738	21.89488392
Eubacteriumxylanophilumgroup	rs112176119	16	73696771	T	C	-0.113455468	0.024576196	3.33E-06	12199	0.0646	0.001743971	21.30837582
Eubacteriumxylanophilumgroup	rs1999224	9	130498120	T	G	-0.094905143	0.020350281	3.75E-06	13309	0.0885	0.001631489	21.74569965
Eubacteriumxylanophilumgroup	rs75586835	4	87891938	G	A	-0.114497555	0.026345472	9.39E-06	12550	0.0666	0.001502739	18.88474978
Eubacteriumxylanophilumgroup	rs4654122	1	246780557	G	C	0.055350808	0.012358794	7.20E-06	13309	0.4394	0.001504861	20.05535986
Faecalibacterium	rs12320842	12	83502773	G	C	0.094832958	0.016396224	7.57E-09	17638	0.1322	0.001893035	33.44888594
Faecalibacterium	rs6910935	6	131587157	G	A	0.134863869	0.027703163	1.38E-06	12640	0.0537	0.001871423	23.69538639
Faecalibacterium	rs1271565	14	64044097	T	C	-0.057625117	0.011964928	1.30E-06	17638	0.2724	0.001313359	23.19285511
Faecalibacterium	rs75499067	16	6099863	T	C	0.227584711	0.046552213	1.76E-06	4526	0.0636	0.005252954	23.88985684
Faecalibacterium	rs9536330	13	53567017	C	T	-0.048317039	0.01079702	5.33E-06	18082	0.4085	0.001106282	20.02372188
Faecalibacterium	rs28376661	15	47404021	G	C	0.05048173	0.010936797	3.66E-06	18087	0.3738	0.00117655	21.30296884
Faecalibacterium	rs10927394	1	245267339	T	G	-0.232262107	0.051236432	7.02E-06	3495	0.0268	0.005845286	20.5376321
Faecalibacterium	rs114946999	2	37125235	T	C	-0.086156499	0.018960043	5.70E-06	15673	0.0984	0.00131575	20.64629103
Faecalibacterium	rs79656633	1	111036827	C	T	0.145630704	0.032301873	8.14E-06	9080	0.1054	0.002233539	20.32145542
Faecalibacterium	rs61875484	10	128614990	G	C	0.081795263	0.018369023	9.18E-06	16718	0.0905	0.001184636	19.82586973
Faecalibacterium	rs12753492	1	14201546	C	A	0.064130474	0.014993333	8.80E-06	17525	0.1491	0.001042849	18.29291646
Faecalibacterium	rs2835874	21	39027901	C	T	-0.086635636	0.019649581	7.54E-06	17567	0.0696	0.001105372	19.43735284
Faecalibacterium	rs11776390	8	38593645	C	T	-0.078353971	0.017183046	6.40E-06	16718	0.0895	0.001242217	20.79072998
FamilyXIIIAD3011group	rs9852893	3	3556826	G	C	0.065783419	0.012905622	3.88E-07	14184	0.2565	0.001828443	25.97848286
FamilyXIIIAD3011group	rs62200412	20	4618639	T	C	-0.080085132	0.016383437	5.80E-07	13661	0.171	0.001746033	23.89077237
FamilyXIIIAD3011group	rs16840310	1	240694163	G	A	-0.060805195	0.012214901	6.75E-07	14201	0.3718	0.001741909	24.77652037
FamilyXIIIAD3011group	rs72730932	1	192019835	A	C	-0.089955866	0.017710652	6.89E-07	13102	0.164	0.00196516	25.79428983
FamilyXIIIAD3011group	rs16940167	15	58683697	T	C	0.073255157	0.015989797	3.91E-06	14201	0.169	0.001475809	20.98598514
FamilyXIIIAD3011group	rs17156849	7	28603985	A	G	-0.112890921	0.024529236	4.19E-06	13352	0.0626	0.001583854	21.17799965
FamilyXIIIAD3011group	rs62029761	16	16006242	G	A	0.128752725	0.027600154	3.89E-06	9655	0.0676	0.002248846	21.75704341
FamilyXIIIAD3011group	rs11736617	4	38917830	A	G	-0.075949337	0.017210081	9.02E-06	13778	0.1203	0.001411505	19.47238218
FamilyXIIIAD3011group	rs12812672	12	18127597	C	T	-0.096065015	0.020828023	2.56E-06	13565	0.0736	0.001565792	21.27014223
FamilyXIIIAD3011group	rs9276029	6	32695336	G	A	-0.081138392	0.018566861	8.93E-06	13566	0.168	0.001405766	19.09465296
FamilyXIIIAD3011group	rs12911842	15	40047706	T	A	-0.081197635	0.018333544	6.91E-06	14125	0.1243	0.001386765	19.61247579
FamilyXIIIAD3011group	rs149302	5	14159925	C	T	-0.064563538	0.014322495	7.48E-06	14192	0.2127	0.00142979	20.31777189
FamilyXIIIAD3011group	rs9837139	3	29811865	G	A	0.10752022	0.024048177	8.71E-06	13527	0.0815	0.001475615	19.98718997
FamilyXIIIAD3011group	rs739451	9	136678954	T	C	0.064958894	0.014753414	7.88E-06	14197	0.1759	0.00136365	19.38344615
FamilyXIIIAD3011group	rs11126423	2	74195551	T	C	0.090439883	0.019630134	5.91E-06	13735	0.1133	0.001543029	21.22316883
FamilyXIIIUCG001	rs1426266	3	188224096	C	T	-0.066552114	0.013715073	1.25E-06	12751	0.2962	0.00184324	23.54286715
FamilyXIIIUCG001	rs12049454	1	85228325	C	T	-0.064729775	0.013406537	1.17E-06	12748	0.3012	0.001825322	23.30809704
FamilyXIIIUCG001	rs3842897	1	183503664	A	G	-0.112639326	0.024275096	5.20E-06	12407	0.0646	0.001732361	21.5272313
FamilyXIIIUCG001	rs116979587	15	25151194	A	T	-0.121678937	0.02608207	3.05E-06	11989	0.0706	0.001812074	21.76076875
FamilyXIIIUCG001	rs62414802	6	76598635	T	C	-0.061190403	0.013456987	4.29E-06	12750	0.2982	0.001619038	20.67296773
FamilyXIIIUCG001	rs2276529	21	45153079	G	C	-0.075940605	0.016509926	5.36E-06	12748	0.1859	0.001656897	21.15386277
FamilyXIIIUCG001	rs112362903	17	33761027	G	A	-0.149047048	0.033327141	7.88E-06	8579	0.0427	0.002325962	19.99628812
FamilyXIIIUCG001	rs8076666	17	78223817	G	A	0.088655005	0.019809411	8.02E-06	12265	0.1362	0.001630374	20.02592515
FamilyXIIIUCG001	rs7119679	11	94681786	A	G	-0.080908465	0.017478204	3.52E-06	12445	0.1501	0.001718907	21.42518228
FamilyXIIIUCG001	rs76463770	3	45479090	G	A	0.193129687	0.04198659	3.77E-06	5651	0.0517	0.003730169	21.15062128
Flavonifractor	rs12030302	1	77887835	G	A	-0.069227582	0.013746695	5.61E-07	10805	0.4911	0.002341633	25.35603535
Flavonifractor	rs806808	10	32381186	C	T	0.0667272	0.013655748	1.18E-06	10801	0.4761	0.002205727	23.87230626
Flavonifractor	rs34066017	11	44849689	G	A	0.076429405	0.015978927	1.52E-06	10705	0.2455	0.002132612	22.87412946
Flavonifractor	rs11811696	1	237351354	C	T	-0.116062715	0.024101172	2.07E-06	10221	0.1103	0.002263766	23.18590913
Flavonifractor	rs11642826	16	6696929	C	G	0.146860461	0.032519094	6.65E-06	8151	0.0636	0.002495955	20.39042752
Flavonifractor	rs114873521	5	168218403	T	C	-0.130066614	0.029408684	7.13E-06	9156	0.0765	0.002131807	19.55625147
Flavonifractor	rs6761463	2	50201547	C	G	-0.083391953	0.018459615	8.11E-06	10805	0.165	0.001885206	20.40434225
Flavonifractor	rs12038887	1	102287083	G	C	0.094271903	0.021164606	9.37E-06	10583	0.1093	0.001871208	19.83636456
Fusicatenibacter	rs4378146	1	24927625	C	A	-0.061669056	0.012525884	7.20E-07	17384	0.2416	0.001392397	24.23638524
Fusicatenibacter	rs62353480	5	29595000	G	A	-0.070139694	0.014558884	1.57E-06	16119	0.171	0.001437833	23.20693012
Fusicatenibacter	rs704418	3	64252803	C	T	0.073912422	0.015107283	7.77E-07	16626	0.1859	0.001437638	23.93370114
Fusicatenibacter	rs2132128	8	15360718	A	G	-0.07719139	0.016034448	1.08E-06	17370	0.165	0.00133245	23.1728632
Fusicatenibacter	rs206581	18	10370596	G	A	-0.056833856	0.012789397	8.96E-06	17384	0.2087	0.001134675	19.7453183
Fusicatenibacter	rs62187631	2	226649570	C	T	-0.07105711	0.015924014	4.55E-06	16522	0.1402	0.001203717	19.90936562
Fusicatenibacter	rs2025938	10	112177119	A	G	-0.096729791	0.020542557	2.99E-06	15626	0.0765	0.001416928	22.16949964
Fusicatenibacter	rs3303	10	120447429	C	T	-0.095365713	0.020406992	3.94E-06	16877	0.0765	0.001292319	21.83610042
Fusicatenibacter	rs2039204	9	130371107	A	T	-0.04974145	0.010794137	3.94E-06	17383	0.4314	0.00122013	21.2329871
Fusicatenibacter	rs8028026	15	88353215	G	A	-0.079214582	0.018050473	8.06E-06	16522	0.0915	0.001164299	19.2566408
Fusicatenibacter	rs1864685	17	70721782	C	A	-0.049479928	0.010810494	4.96E-06	17374	0.4652	0.001204326	20.94676932
Fusicatenibacter	rs792108	2	5532793	C	T	-0.050834518	0.011384326	8.50E-06	16978	0.3539	0.001173023	19.93662225
Fusicatenibacter	rs60254196	7	148856720	G	A	-0.049242701	0.010936491	5.47E-06	16978	0.5408	0.001192677	20.27106702
Fusicatenibacter	rs9905659	17	70697344	A	G	-0.06161703	0.013657585	7.31E-06	17384	0.1879	0.001169488	20.35184277
Fusicatenibacter	rs8063430	16	73821805	C	T	-0.104026455	0.022216952	4.93E-06	15552	0.0596	0.001407734	21.92112332
Fusicatenibacter	rs6515626	20	25257001	A	G	0.141575028	0.031355872	7.29E-06	7796	0.0616	0.002608132	20.38093531
Fusicatenibacter	rs10439674	21	42681392	G	A	-0.057212907	0.013000675	7.68E-06	17381	0.2018	0.001113007	19.36449734
Fusicatenibacter	rs167879	20	55937366	T	C	-0.065954324	0.014876261	5.87E-06	16542	0.167	0.001186848	19.65379767
Fusicatenibacter	rs73103914	12	58658311	G	A	-0.059732424	0.013445773	8.30E-06	17384	0.1779	0.001133982	19.73325607
Gordonibacter	rs76287110	3	187450354	T	A	-0.242964921	0.046617731	1.67E-07	3483	0.0706	0.007738514	27.14785001
Gordonibacter	rs7294633	12	29024534	T	C	0.128670034	0.024994637	3.44E-07	3723	0.3509	0.007067856	26.48669737
Gordonibacter	rs7220558	17	10148653	T	A	0.116884144	0.02348337	6.71E-07	3723	0.4324	0.006610236	24.76036152
Gordonibacter	rs71545975	7	47144505	G	A	-0.153972004	0.033891756	7.04E-06	3556	0.173	0.00577059	20.62771112
Gordonibacter	rs35042269	4	8142607	A	C	-0.180292677	0.040329634	8.11E-06	3595	0.1889	0.005528421	19.97404111
Gordonibacter	rs72714787	4	136768501	A	C	0.181404779	0.037710172	1.43E-06	3723	0.1044	0.006177266	23.12847869
Gordonibacter	rs322296	7	136937189	A	G	0.178689528	0.037721957	4.02E-06	3595	0.1193	0.006203096	22.42684014
Gordonibacter	rs72939513	1	83136096	G	A	-0.213989639	0.049059194	7.98E-06	3435	0.0537	0.005508319	19.01479893
Gordonibacter	rs3765837	1	210628449	G	T	-0.190728517	0.043360843	7.17E-06	3556	0.0785	0.005411498	19.33710711
Gordonibacter	rs13412653	2	30158494	C	A	0.107597447	0.023922776	8.61E-06	3723	0.3539	0.005404237	20.2184299
Gordonibacter	rs117347059	7	129433205	C	G	-0.128261008	0.028512264	9.17E-06	3684	0.2068	0.00546295	20.22507063
Gordonibacter	rs16955299	17	52957210	A	G	-0.196422874	0.043353771	6.37E-06	3572	0.0835	0.005713869	20.51573708
Gordonibacter	rs4596722	9	88787144	G	A	0.102908274	0.023157103	9.06E-06	3723	0.4761	0.005276446	19.73780101
Gordonibacter	rs768830	7	18970607	A	G	0.149852407	0.033331454	7.76E-06	3723	0.1292	0.00539976	20.20159001
Gordonibacter	rs61934597	12	131024079	T	C	-0.172494533	0.038856681	8.37E-06	3684	0.0755	0.00532087	19.6962442
Haemophilus	rs12191680	6	129224488	G	C	0.106544332	0.020032321	1.47E-07	9115	0.165	0.003093825	28.28152617
Haemophilus	rs9382510	6	55448491	T	C	-0.093521046	0.017264852	7.12E-08	9117	0.2455	0.003208083	29.33578419
Haemophilus	rs9574096	13	36104947	T	A	-0.073637529	0.015522726	2.18E-06	9118	0.3618	0.002462024	22.49920309
Haemophilus	rs76022354	10	94306385	T	C	0.244637568	0.050550437	1.83E-06	3618	0.0328	0.006431698	23.4075704
Haemophilus	rs111582866	16	48742489	A	G	-0.124265408	0.026016016	1.27E-06	8370	0.1014	0.002718387	22.80946745
Haemophilus	rs9895850	17	64535013	C	T	-0.192956876	0.041675519	2.14E-06	4592	0.0497	0.004646585	21.42739112
Haemophilus	rs35509	12	115493337	A	G	0.128248955	0.026877911	2.01E-06	8430	0.0785	0.002693504	22.76216572
Haemophilus	rs78909003	9	105650242	C	T	-0.246255715	0.050392389	1.67E-06	3559	0.0497	0.006665158	23.86704312
Haemophilus	rs9328464	6	8350917	C	T	0.072309489	0.014879949	1.42E-06	9119	0.492	0.002582957	23.60980609
Haemophilus	rs4822728	22	26891808	C	T	0.070586099	0.015138761	3.48E-06	9119	0.4374	0.002378353	21.73513896
Haemophilus	rs10840326	11	9951672	G	C	-0.067738403	0.015146258	7.37E-06	8888	0.4433	0.002245323	19.99684316
Haemophilus	rs12876183	13	85114550	A	T	0.074920105	0.016710973	9.62E-06	9110	0.2753	0.002201495	20.0954586
Haemophilus	rs10781340	9	78752170	A	G	0.094891501	0.020322072	4.32E-06	9037	0.166	0.002406843	21.79829494
Haemophilus	rs56310940	7	24360361	C	G	-0.108393321	0.024705186	7.23E-06	9119	0.0825	0.002106521	19.24569139
Holdemanella	rs761624	6	163603171	G	C	0.095980128	0.017953732	1.38E-07	7706	0.3082	0.003695017	28.57198744
Holdemanella	rs607782	6	4148609	C	T	-0.08542142	0.017251511	7.19E-07	7456	0.3817	0.003277537	24.51110003
Holdemanella	rs75764681	10	4494630	C	T	-0.283102607	0.059899873	1.94E-06	3003	0.0626	0.007383497	22.32269349
Holdemanella	rs73011279	19	15020095	C	T	-0.096166927	0.019933645	1.36E-06	7456	0.2078	0.003111849	23.26813166
Holdemanella	rs4541991	9	105004835	C	T	-0.092733374	0.019443459	2.10E-06	7657	0.2356	0.002961953	22.74110761
Holdemanella	rs1830029	7	14728950	G	C	-0.095409594	0.021093039	5.35E-06	7456	0.1799	0.00273659	20.45451865
Holdemanella	rs12513188	4	71000791	A	G	0.090390629	0.019527621	4.65E-06	7700	0.2217	0.002774921	21.42078271
Holdemanella	rs12415649	10	125021315	C	G	0.083938435	0.019056694	7.88E-06	7662	0.2376	0.002525726	19.39604687
Holdemanella	rs1926302	1	65153340	A	G	-0.107971755	0.023142056	7.50E-06	7702	0.1531	0.0028183	21.76224235
Holdemanella	rs17586763	13	50932063	C	T	-0.227284509	0.051013457	7.72E-06	3817	0.0179	0.005173629	19.84004012
Holdemanella	rs8113760	19	43851935	A	G	0.078998984	0.017340046	4.62E-06	7456	0.3519	0.002776063	20.75037789
Holdemanella	rs34187114	8	138623633	A	C	-0.104505235	0.022600956	5.13E-06	7704	0.166	0.002767595	21.3751762
Holdemanella	rs35228298	3	85392882	A	G	0.093483215	0.020288588	7.30E-06	7456	0.2465	0.002839376	21.22497228
Holdemanella	rs62113381	19	7668225	C	T	-0.105447171	0.023202912	5.54E-06	7310	0.159	0.002817359	20.64743245
Holdemania	rs1867876	11	18768068	C	T	0.084291862	0.016219181	2.74E-07	9109	0.2942	0.002956357	27.00337628
Holdemania	rs9500080	6	105737322	T	C	0.092676436	0.01788862	4.09E-07	9106	0.2346	0.002938861	26.83425623
Holdemania	rs6133067	20	3839754	C	T	0.091082873	0.017856087	5.17E-07	8863	0.3111	0.002927164	26.01374354
Holdemania	rs150096134	12	39589195	A	T	0.162139279	0.033208945	2.38E-06	6906	0.0626	0.00343988	23.83090511
Holdemania	rs41438744	14	102553414	G	C	-0.124870498	0.02701295	2.44E-06	8839	0.0726	0.002411703	21.36374481
Holdemania	rs77293403	5	77388406	G	A	0.164556483	0.034177476	1.77E-06	7585	0.0457	0.003046977	23.17584055
Holdemania	rs80149660	10	129908282	T	C	-0.23298738	0.051918311	6.04E-06	3283	0.0586	0.006096729	20.12607259
Holdemania	rs116500994	13	81685543	T	G	-0.137550456	0.029338596	2.34E-06	8432	0.0517	0.002600065	21.97568391
Holdemania	rs55888180	17	76443497	G	C	0.128670991	0.028279464	5.89E-06	8464	0.0875	0.002439958	20.69742396
Holdemania	rs4146507	5	106209093	T	C	0.079488043	0.017700231	7.23E-06	9108	0.2217	0.002209338	20.16277842
Holdemania	rs111745969	15	93110222	G	A	0.120676888	0.026578103	3.71E-06	8233	0.0795	0.00249779	20.61079483
Holdemania	rs113593397	8	123973840	G	A	-0.128934656	0.028252607	9.36E-06	8296	0.1024	0.002504175	20.82176588
Holdemania	rs10885477	10	115332413	C	T	-0.13513664	0.030189444	8.60E-06	8690	0.0616	0.002300467	20.03254141
Holdemania	rs9529719	13	70856516	C	T	0.074037972	0.016049433	5.97E-06	9107	0.325	0.002331313	21.27621036
Holdemania	rs967319	3	60615680	C	T	0.078863839	0.017674402	8.38E-06	9108	0.2465	0.002181198	19.90540466
Holdemania	rs12701617	7	38292857	G	A	-0.066061737	0.014942681	9.52E-06	9106	0.4583	0.002141825	19.5410327
Holdemania	rs73139538	7	63323145	A	G	-0.148593595	0.032746911	7.77E-06	8095	0.0527	0.002537111	20.58506256
Holdemania	rs11080063	17	26789271	A	G	-0.066523819	0.014983728	6.67E-06	9103	0.4662	0.002160681	19.70693927
Howardella	rs901099	11	77901287	G	T	-0.127180025	0.025092403	6.53E-07	3647	0.3121	0.0069947	25.67527284
Howardella	rs1484873	18	43206985	G	A	-0.227831171	0.046335026	2.56E-06	3608	0.0686	0.006656415	24.16387886
Howardella	rs17167098	7	133154356	A	G	-0.16936566	0.035206781	1.12E-06	3586	0.1133	0.006412009	23.12894371
Howardella	rs609430	4	169178315	G	T	-0.112045365	0.023932786	3.34E-06	3798	0.339	0.005737824	21.90647592
Howardella	rs36081916	7	93527414	C	T	-0.181229725	0.040298718	4.70E-06	3216	0.1113	0.006249392	20.21185763
Howardella	rs12452946	17	17253288	G	A	-0.105833103	0.022894084	3.80E-06	3800	0.501	0.005592133	21.35835941
Howardella	rs61771805	1	72972799	T	A	-0.136778682	0.029681112	4.03E-06	3612	0.1869	0.005844978	21.22442644
Howardella	rs672217	18	60125134	A	G	0.164145673	0.034999266	3.52E-06	3611	0.1412	0.006054469	21.98367978
Howardella	rs3791893	2	218819396	G	A	0.147035334	0.034023014	9.50E-06	3795	0.1233	0.004897269	18.66675846
Howardella	rs10048062	15	98476920	T	C	-0.14735223	0.033653121	8.59E-06	3800	0.1074	0.005019882	19.16170284
Howardella	rs2154047	14	95452797	A	C	-0.192557008	0.042009328	9.97E-06	3623	0.0676	0.005765641	20.9984566
Hungatella	rs13128780	4	166058998	C	T	-0.149725257	0.031277743	1.75E-06	3999	0.1451	0.005697528	22.90351165
Hungatella	rs72759041	15	89577376	T	G	-0.126025023	0.028224238	3.86E-06	3910	0.2346	0.005073218	19.9272293
Hungatella	rs10044993	5	58424440	A	C	0.139546965	0.031674777	8.07E-06	4209	0.1173	0.004590253	19.40024578
Hungatella	rs13249325	8	14853525	G	T	-0.100022583	0.022588331	9.69E-06	4209	0.3668	0.004636929	19.59843579
Hungatella	rs17092615	14	95973619	A	G	0.152234676	0.033786729	7.38E-06	4009	0.1243	0.005038544	20.29168769
Intestinibacter	rs10805326	4	14324623	A	G	0.077515061	0.013966468	3.55E-08	12303	0.2783	0.00249748	30.79841958
Intestinibacter	rs4327025	15	92446683	A	G	-0.081034559	0.015439666	1.64E-07	12303	0.1948	0.002233996	27.541915
Intestinibacter	rs478972	11	125663184	C	T	-0.142680973	0.02971163	1.82E-06	10333	0.0596	0.002226817	23.05659183
Intestinibacter	rs6875660	5	159686256	T	C	0.089045542	0.01939052	3.06E-06	12293	0.1233	0.00171255	21.08505666
Intestinibacter	rs16938435	9	21502923	C	T	-0.112188506	0.023543887	1.80E-06	12303	0.0606	0.001842165	22.70229637
Intestinibacter	rs6062862	20	61325223	G	A	0.092450812	0.020465817	6.68E-06	12189	0.0944	0.001671355	20.40290464
Intestinibacter	rs118030283	16	5993076	A	G	-0.15182897	0.032447117	2.67E-06	8830	0.0378	0.002473551	21.89065167
Intestinibacter	rs11109097	12	97928437	T	C	0.062427238	0.013853923	5.49E-06	11886	0.3121	0.001705398	20.30156907
Intestinibacter	rs9348442	6	10303945	T	C	0.099081964	0.022162526	6.26E-06	12303	0.0875	0.00162194	19.98389246
Intestinibacter	rs447950	5	148846426	G	A	0.062834174	0.01366523	5.64E-06	12303	0.2992	0.001715541	21.13913916
Intestinibacter	rs62430350	6	170918194	C	T	0.151095721	0.035147611	6.84E-06	7650	0.0577	0.002409924	18.47562525
Intestinibacter	rs2702387	4	179361262	G	A	0.060855918	0.013214549	4.26E-06	12291	0.3519	0.001722523	21.20461034
Intestinibacter	rs68093214	3	70657785	T	C	0.066225756	0.014987729	9.26E-06	11886	0.2575	0.001639961	19.52131563
Intestinibacter	rs2098844	11	127703160	T	C	-0.057529528	0.012841562	6.79E-06	12291	0.4245	0.001630235	20.06666726
Intestinibacter	rs893394	2	20054971	A	G	0.058332172	0.013072938	7.85E-06	11886	0.4195	0.001672274	19.90658874
Intestinimonas	rs11258178	10	13124513	G	A	0.066074232	0.013413886	6.98E-07	11766	0.4145	0.002057934	24.25946426
Intestinimonas	rs12226153	11	94364293	G	A	-0.151142451	0.030692229	5.12E-07	9023	0.0616	0.002680399	24.24486611
Intestinimonas	rs4784055	16	58818770	C	T	-0.175323954	0.038599023	8.72E-07	3193	0.0557	0.006419982	20.61853385
Intestinimonas	rs716604	2	6514088	G	A	0.081806835	0.016599238	8.57E-07	12090	0.1879	0.002004956	24.28460333
Intestinimonas	rs2930225	16	85327902	T	G	0.072952384	0.015294848	1.35E-06	12003	0.2584	0.001891805	22.74658991
Intestinimonas	rs62240188	3	10611142	A	G	0.130073573	0.026717884	2.20E-06	10252	0.0686	0.002306548	23.69677773
Intestinimonas	rs2731794	5	17209391	T	C	0.120632118	0.025752925	1.92E-06	11079	0.0596	0.001976573	21.93786534
Intestinimonas	rs7170984	15	93819735	C	T	-0.06581157	0.014076733	2.98E-06	12090	0.2903	0.001804638	21.85389847
Intestinimonas	rs10262702	7	66890843	C	T	0.091801712	0.019488468	2.06E-06	11766	0.1292	0.001882344	22.18565899
Intestinimonas	rs12566247	1	43767569	A	T	0.063708441	0.013535548	2.19E-06	12076	0.3479	0.001831147	22.14982698
Intestinimonas	rs1859797	7	22007303	A	G	0.060367955	0.013179253	4.12E-06	11766	0.504	0.001780036	20.97768079
Intestinimonas	rs17067892	8	3763540	T	C	0.107193792	0.025001344	6.38E-06	11544	0.0765	0.001589883	18.3796528
Intestinimonas	rs72982915	2	140898088	T	C	0.183157909	0.040274272	4.91E-06	5591	0.0457	0.003685555	20.6747647
Intestinimonas	rs994794	4	114608814	C	G	-0.141904818	0.031507362	7.31E-06	9250	0.0398	0.00218815	20.28038928
Intestinimonas	rs4113676	20	6218922	C	A	-0.218506906	0.049015185	7.42E-06	3170	0.0616	0.006230108	19.86071802
Intestinimonas	rs9823439	3	17187502	C	T	-0.058194711	0.013145465	9.86E-06	11766	0.4414	0.00166289	19.59482032
Intestinimonas	rs62427239	6	155737906	A	C	0.162658132	0.036764706	9.41E-06	6385	0.0457	0.003056322	19.56830911
Intestinimonas	rs2276760	3	150620956	G	A	-0.06852335	0.015254563	7.84E-06	12081	0.2197	0.001667439	20.17463753
Intestinimonas	rs6934519	6	67200802	T	C	0.069237276	0.015115352	8.57E-06	12089	0.2753	0.001732606	20.97836171
Intestinimonas	rs1000888	13	23343542	G	C	-0.058503766	0.01321901	9.71E-06	12090	0.3956	0.001617486	19.58384226
Lachnoclostridium	rs6112314	20	19300846	C	A	-0.056171476	0.010817419	2.43E-07	17842	0.3966	0.001508985	26.96097924
Lachnoclostridium	rs62285313	3	177470032	G	A	0.086420325	0.018156544	1.58E-06	16991	0.0855	0.001331582	22.65240347
Lachnoclostridium	rs78068103	17	13816159	G	A	0.088619929	0.019424795	3.67E-06	17477	0.0915	0.001189505	20.8113488
Lachnoclostridium	rs615997	3	23037786	C	T	0.05117524	0.010649056	2.03E-06	17911	0.499	0.00128771	23.09133607
Lachnoclostridium	rs61915992	12	28169306	T	A	0.080387577	0.01722087	2.67E-06	16773	0.1233	0.001297457	21.78792792
Lachnoclostridium	rs789029	18	1053252	T	C	-0.06412885	0.013797406	3.75E-06	17922	0.1889	0.001203933	21.60048771
Lachnoclostridium	rs12566975	1	185091351	C	T	-0.04680969	0.010578675	9.57E-06	17921	0.493	0.001091371	19.57764863
Lachnoclostridium	rs4738679	8	59370320	A	G	-0.052026675	0.011404049	4.42E-06	17921	0.3648	0.001160026	20.81064516
Lachnoclostridium	rs1031599	3	66725825	T	G	-0.078627049	0.017564435	6.31E-06	17398	0.0845	0.001150473	20.03667599
Lachnoclostridium	rs72829893	17	46694541	T	G	0.117472377	0.026810315	5.58E-06	12404	0.0656	0.001545376	19.19542156
Lachnoclostridium	rs3821998	4	38694566	A	C	-0.0864066	0.019251946	6.72E-06	17920	0.0885	0.001122842	20.14169913
Lachnoclostridium	rs2385421	18	19743455	G	A	0.074618572	0.018073408	7.14E-06	17903	0.1044	0.000951206	17.04375269
Lachnoclostridium	rs1528479	2	167244051	A	G	-0.049779849	0.011191926	9.64E-06	17477	0.3698	0.001130679	19.78098015
Lachnoclostridium	rs1997204	12	102046595	C	T	-0.108074801	0.024202203	5.97E-06	14138	0.0527	0.001408442	19.93781894
Lachnoclostridium	rs62028349	16	27217620	C	G	0.046998893	0.010597086	9.17E-06	17922	0.505	0.001096325	19.66771151
Lachnospira	rs13157098	5	176802250	G	A	-0.076805837	0.015531203	5.99E-07	15947	0.167	0.001531206	24.45252864
Lachnospira	rs4923324	11	25962890	A	G	-0.061732096	0.013338657	2.44E-06	16490	0.2386	0.001297219	21.41633618
Lachnospira	rs56791201	2	57701660	C	T	0.051822993	0.011069673	2.93E-06	16486	0.4573	0.001327649	21.9140527
Lachnospira	rs2326833	6	6893668	G	C	-0.078495035	0.017109015	4.60E-06	15632	0.1252	0.001344731	21.04644577
Lachnospira	rs4686798	3	186445436	C	T	0.053182605	0.011374743	2.74E-06	16497	0.3857	0.001323354	21.85764535
Lachnospira	rs159484	4	111995627	A	G	0.079466817	0.017699872	6.68E-06	16487	0.1133	0.001221122	20.15480959
Lachnospira	rs2520509	12	91006514	G	A	0.051906257	0.011577959	7.42E-06	16500	0.3181	0.001216642	20.09660691
LachnospiraceaeFCS020group	rs7249113	19	2571232	A	G	0.067948308	0.013349587	3.72E-07	13534	0.2813	0.001910579	25.90343945
LachnospiraceaeFCS020group	rs12078956	1	35328576	G	C	0.106101007	0.022290421	2.15E-06	13101	0.1213	0.001726425	22.65354478
LachnospiraceaeFCS020group	rs369444	16	23631307	G	C	0.125481334	0.025900786	3.15E-06	12465	0.0636	0.001879417	23.46727504
LachnospiraceaeFCS020group	rs72793667	2	53946431	G	A	-0.116880798	0.024658906	1.63E-06	12396	0.0835	0.001809134	22.4630455
LachnospiraceaeFCS020group	rs1363769	19	17865305	C	T	-0.200628437	0.044937217	1.58E-06	3555	0.0328	0.005575769	19.92178479
LachnospiraceaeFCS020group	rs10093861	8	121244406	A	G	-0.056886893	0.012115188	3.06E-06	13772	0.498	0.001598352	22.04453997
LachnospiraceaeFCS020group	rs9788306	13	40419314	T	C	-0.062803973	0.013074422	1.39E-06	13772	0.2843	0.00167265	23.07098507
LachnospiraceaeFCS020group	rs113859143	5	109403564	C	G	-0.108906331	0.024205472	2.55E-06	13238	0.0845	0.001526839	20.24014028
LachnospiraceaeFCS020group	rs9919338	1	118425334	C	G	-0.055333855	0.012062109	4.91E-06	13768	0.4364	0.001526164	21.04128594
LachnospiraceaeFCS020group	rs35035870	11	3248876	C	T	-0.190615272	0.041440269	2.62E-06	5642	0.0358	0.003736041	21.1502872
LachnospiraceaeFCS020group	rs2862811	3	165996415	C	T	0.056492728	0.012173604	3.92E-06	13772	0.4543	0.001561245	21.53196615
LachnospiraceaeFCS020group	rs1254846	10	44346094	A	G	0.105962631	0.023250118	5.60E-06	13172	0.0915	0.001574415	20.76773758
LachnospiraceaeFCS020group	rs4452603	6	71966268	G	T	0.060420825	0.013596453	8.98E-06	13487	0.2863	0.00146208	19.74502227
LachnospiraceaeFCS020group	rs2322265	4	166588085	T	C	-0.0666305	0.014157654	5.21E-06	13772	0.2555	0.001605716	22.14626389
LachnospiraceaeFCS020group	rs3999074	10	65563647	T	G	-0.05505865	0.012184677	6.55E-06	13772	0.4781	0.001480412	20.41549984
LachnospiraceaeFCS020group	rs9308097	4	165786478	G	A	0.05538101	0.012365944	7.47E-06	13542	0.4523	0.00147891	20.0540938
LachnospiraceaeNC2004group	rs6116753	20	5330700	A	G	0.099474834	0.020913933	2.92E-06	6278	0.2396	0.003590637	22.6160453
LachnospiraceaeNC2004group	rs3756315	5	149544722	G	A	-0.088346946	0.01883968	3.33E-06	6328	0.339	0.003463083	21.98359724
LachnospiraceaeNC2004group	rs12127733	1	234157721	A	G	0.115181538	0.024600625	3.11E-06	6226	0.1779	0.003508633	21.91461975
LachnospiraceaeNC2004group	rs17067076	18	58229086	A	G	-0.154631362	0.035219374	5.61E-06	4449	0.0765	0.004314116	19.26799931
LachnospiraceaeNC2004group	rs1331592	9	122239986	G	C	0.094880626	0.02083688	5.34E-06	6328	0.2286	0.003265898	20.72776281
LachnospiraceaeNC2004group	rs1928659	9	29334137	C	T	0.102522036	0.022644542	6.17E-06	5516	0.2495	0.003702305	20.49037314
LachnospiraceaeNC2004group	rs1929743	13	76829562	C	T	0.083720631	0.019031847	9.06E-06	6330	0.3121	0.003047711	19.34487262
LachnospiraceaeNC2004group	rs12863463	13	47512191	A	G	-0.156364942	0.03453716	6.04E-06	5516	0.0547	0.00370229	20.49028662
LachnospiraceaeNC2004group	rs117467633	17	21157406	C	T	-0.169687489	0.038316857	9.13E-06	5077	0.0626	0.003848029	19.60418464
LachnospiraceaeNC2004group	rs12208226	6	22725908	A	C	-0.154739126	0.034037233	9.75E-06	5620	0.1064	0.003664049	20.66032713
LachnospiraceaeND3007group	rs9932954	16	1100633	G	A	-0.056186355	0.011598415	1.25E-06	15222	0.4284	0.001539302	23.46428806
LachnospiraceaeND3007group	rs13110238	4	7678735	G	C	-0.063697828	0.01420413	4.48E-06	15019	0.2445	0.001337204	20.10768701
LachnospiraceaeND3007group	rs72776675	10	14137663	C	T	-0.064706741	0.014797022	8.72E-06	15302	0.175	0.00124813	19.12025384
LachnospiraceaeND3007group	rs2861203	3	172950553	A	G	0.057230395	0.012727879	7.37E-06	15305	0.3191	0.001319273	20.21550649
LachnospiraceaeNK4A136group	rs12362320	11	3922055	C	G	0.057316768	0.011546623	8.04E-07	16764	0.336	0.001467702	24.63778272
LachnospiraceaeNK4A136group	rs954878	1	54578401	G	A	-0.052065624	0.010908221	1.78E-06	17227	0.4503	0.00132072	22.7794852
LachnospiraceaeNK4A136group	rs7832116	8	4842929	G	A	-0.071475594	0.015170307	3.57E-06	17219	0.1461	0.001287536	22.19608311
LachnospiraceaeNK4A136group	rs7616165	3	190415145	T	G	-0.230541982	0.048346456	2.77E-06	4094	0.0368	0.005523539	22.7278596
LachnospiraceaeNK4A136group	rs76193507	3	161749981	G	A	-0.229730157	0.049977561	2.93E-06	3578	0.0567	0.005870681	21.11752782
LachnospiraceaeNK4A136group	rs11263806	17	35240097	G	A	-0.052461533	0.011675801	5.07E-06	17236	0.2783	0.00116994	20.18636735
LachnospiraceaeNK4A136group	rs73044693	19	51256120	G	A	-0.107579587	0.022988374	3.57E-06	12773	0.0666	0.001711616	21.89652704
LachnospiraceaeNK4A136group	rs160061	5	6116659	G	A	0.051383089	0.010809407	2.12E-06	17234	0.4682	0.001309428	22.59364267
LachnospiraceaeNK4A136group	rs7073658	10	62175024	G	T	-0.049962145	0.010969284	5.27E-06	17236	0.4046	0.001202172	20.74317239
LachnospiraceaeNK4A136group	rs68104925	14	100177681	C	T	-0.054910353	0.011538497	2.37E-06	17227	0.3708	0.001312894	22.64433583
LachnospiraceaeNK4A136group	rs12611395	19	21806125	G	A	-0.090253198	0.019965236	5.83E-06	16486	0.0895	0.001238007	20.43259876
LachnospiraceaeNK4A136group	rs2880566	17	30016653	C	T	0.059957809	0.013469261	5.61E-06	17232	0.1879	0.001148601	19.81315122
LachnospiraceaeNK4A136group	rs28540839	8	84735080	C	A	0.050828488	0.011059105	9.34E-06	16764	0.4871	0.00125849	21.12139729
LachnospiraceaeNK4A136group	rs59805249	5	90289997	C	T	0.09361625	0.020798243	9.45E-06	15195	0.0905	0.001331588	20.25778703
LachnospiraceaeNK4A136group	rs10952110	7	8497922	T	G	0.048770868	0.010961435	9.08E-06	16764	0.4483	0.001179494	19.79403333
LachnospiraceaeNK4A136group	rs4955932	3	55181375	C	T	-0.049228303	0.010938782	7.05E-06	17236	0.3956	0.001173668	20.25076536
LachnospiraceaeUCG001	rs437876	3	42568440	C	T	0.078463676	0.014476767	7.17E-08	10150	0.3728	0.002885845	29.3703115
LachnospiraceaeUCG001	rs985416	3	148269083	T	C	0.097025845	0.018180694	1.46E-07	9917	0.2058	0.002863704	28.47517137
LachnospiraceaeUCG001	rs2050911	1	82384407	A	G	0.075146621	0.015393431	1.11E-06	10148	0.3042	0.002342874	23.82662222
LachnospiraceaeUCG001	rs10815577	9	7273249	G	C	-0.06837061	0.014369051	1.72E-06	10149	0.3867	0.002225829	22.63586787
LachnospiraceaeUCG001	rs573933	9	14477851	C	T	-0.107898495	0.023234631	3.11E-06	10150	0.1024	0.002120174	21.56123554
LachnospiraceaeUCG001	rs78848836	1	53773248	G	A	-0.118867977	0.025975321	3.38E-06	9506	0.0835	0.002198135	20.93709875
LachnospiraceaeUCG001	rs9403580	6	145006780	T	C	0.107800527	0.022977722	3.47E-06	10095	0.1093	0.002175583	22.00603429
LachnospiraceaeUCG001	rs7213933	17	36155074	A	T	-0.081626876	0.018380006	9.02E-06	9961	0.1948	0.001976119	19.71913343
LachnospiraceaeUCG001	rs8104225	19	13962924	G	A	0.089209817	0.019766483	8.04E-06	9908	0.1491	0.002051581	20.36473641
LachnospiraceaeUCG001	rs74034332	16	79092359	A	G	0.168045475	0.038263689	3.33E-06	6004	0.0457	0.003202185	19.28125379
LachnospiraceaeUCG001	rs62496417	7	96965504	G	T	-0.074850403	0.016568056	5.88E-06	10150	0.2714	0.002006812	20.40608035
LachnospiraceaeUCG001	rs2371284	12	56256262	C	T	-0.076189302	0.017012675	7.56E-06	9961	0.2227	0.002009399	20.05190104
LachnospiraceaeUCG001	rs12131224	1	166199362	T	C	0.117095415	0.025909955	7.40E-06	9676	0.1163	0.002106371	20.42004522
LachnospiraceaeUCG001	rs4981345	14	21455973	C	T	-0.068197297	0.014983138	6.09E-06	9961	0.3509	0.002075504	20.71293056
LachnospiraceaeUCG001	rs79476906	1	108102470	A	T	-0.087088012	0.019700842	8.27E-06	9917	0.1441	0.001966581	19.53707643
LachnospiraceaeUCG001	rs7341608	8	56839500	C	T	-0.078475713	0.017764768	9.48E-06	9917	0.1899	0.001963891	19.51029513
LachnospiraceaeUCG004	rs12747809	1	240359089	A	G	-0.062197002	0.012568463	8.65E-07	14464	0.34	0.001690252	24.48581236
LachnospiraceaeUCG004	rs2882478	2	49904589	A	G	-0.057709061	0.011833839	1.21E-06	14466	0.4553	0.00164125	23.7780721
LachnospiraceaeUCG004	rs12673420	7	71303007	A	G	0.055435065	0.011837515	2.98E-06	14463	0.4414	0.00151402	21.92744179
LachnospiraceaeUCG004	rs2444793	6	81318836	T	C	-0.054243345	0.011818754	4.77E-06	14463	0.4702	0.001454317	21.0615096
LachnospiraceaeUCG004	rs2726805	4	183247601	G	A	0.054839706	0.01208444	6.30E-06	14466	0.4085	0.001421579	20.59098596
LachnospiraceaeUCG004	rs11128180	3	70592215	G	A	0.06482876	0.014012621	4.52E-06	14466	0.2237	0.001477427	21.40112789
LachnospiraceaeUCG004	rs12894272	14	40536481	G	A	0.057979201	0.012522898	4.34E-06	14463	0.3002	0.001479903	21.43259117
LachnospiraceaeUCG004	rs233486	6	14817584	G	A	-0.079908769	0.017765984	6.28E-06	13710	0.1243	0.00147344	20.22772248
LachnospiraceaeUCG004	rs35182105	12	24572337	G	A	-0.109724303	0.024221006	4.87E-06	13170	0.0726	0.00155582	20.51896048
LachnospiraceaeUCG004	rs6656451	1	65990422	T	C	-0.054359986	0.01194699	5.57E-06	14458	0.4394	0.001429921	20.70053729
LachnospiraceaeUCG004	rs12072562	1	105287469	C	T	0.133103727	0.030356565	7.07E-06	9176	0.0517	0.002090802	19.22120071
LachnospiraceaeUCG004	rs2706242	13	51292902	C	G	-0.09013993	0.019971219	9.84E-06	14026	0.0934	0.001450311	20.36870146
LachnospiraceaeUCG004	rs7629954	3	154242406	G	A	0.108440892	0.023824987	5.77E-06	12568	0.0686	0.001645657	20.71341482
LachnospiraceaeUCG008	rs10793103	11	74391775	T	C	0.097434405	0.018127922	9.35E-08	7014	0.3042	0.004101832	28.88050603
LachnospiraceaeUCG008	rs9873555	3	100496680	C	G	-0.121161831	0.023346742	2.41E-07	6577	0.1571	0.004078274	26.92445925
LachnospiraceaeUCG008	rs13024781	2	168628871	C	T	-0.079876878	0.016884555	2.29E-06	7016	0.503	0.00317973	22.37376803
LachnospiraceaeUCG008	rs10741777	11	19572557	C	T	-0.097384219	0.019479136	7.69E-07	7014	0.2614	0.003550808	24.98699003
LachnospiraceaeUCG008	rs955844	16	84992314	C	A	0.112064162	0.022836934	1.81E-06	6863	0.1998	0.003496413	24.073062
LachnospiraceaeUCG008	rs67078837	4	114220647	C	T	-0.08458483	0.017069269	7.68E-07	7016	0.4583	0.003487773	24.54885808
LachnospiraceaeUCG008	rs62277846	2	228100140	T	C	0.102292484	0.021231902	1.59E-06	7016	0.2356	0.003297506	23.20522831
LachnospiraceaeUCG008	rs10801803	1	90818872	A	G	-0.117029089	0.024308454	1.40E-06	7017	0.162	0.003292224	23.17123402
LachnospiraceaeUCG008	rs61944774	12	129539818	G	A	0.179838121	0.039379746	6.34E-06	6000	0.0577	0.003463853	20.84840848
LachnospiraceaeUCG008	rs75356640	15	31697284	A	G	0.136523454	0.030312828	9.83E-06	6423	0.0885	0.003148142	20.27805896
LachnospiraceaeUCG008	rs57254474	8	23071054	A	G	0.08865115	0.019904502	6.92E-06	7017	0.2406	0.002818958	19.83089479
LachnospiraceaeUCG008	rs57091572	6	81214803	G	A	-0.110442734	0.023580145	2.86E-06	6950	0.1402	0.003146501	21.930896
LachnospiraceaeUCG010	rs11192447	10	83848397	G	A	0.126592141	0.024345002	4.69E-07	12695	0.0746	0.002125383	27.0349422
LachnospiraceaeUCG010	rs9981767	21	44079875	C	A	0.065506222	0.01319942	9.96E-07	12816	0.3161	0.00191809	24.62564425
LachnospiraceaeUCG010	rs74315802	14	29872341	T	G	0.086726244	0.018347717	3.19E-06	12715	0.1213	0.001754116	22.3392561
LachnospiraceaeUCG010	rs12346653	9	92267239	T	C	0.065768558	0.013956927	2.70E-06	12816	0.2744	0.001729628	22.20185443
LachnospiraceaeUCG010	rs10414815	19	42586245	C	T	0.104529604	0.023025257	4.24E-06	11564	0.1193	0.00177905	20.60603959
LachnospiraceaeUCG010	rs72761829	1	224897491	T	A	0.111883594	0.023889286	2.58E-06	11488	0.0716	0.001905696	21.93061741
LachnospiraceaeUCG010	rs72894957	2	185862591	A	G	0.222262976	0.048642511	5.68E-06	4316	0.0477	0.00481421	20.86896832
LachnospiraceaeUCG010	rs336138	5	8146371	T	G	0.077954271	0.017186539	7.48E-06	13236	0.163	0.001551928	20.57014374
LachnospiraceaeUCG010	rs4576377	7	81410263	C	A	-0.057200131	0.012704307	7.63E-06	13225	0.3837	0.001530493	20.26872396
LachnospiraceaeUCG010	rs2833528	21	33193567	T	C	-0.056214807	0.012776299	9.92E-06	13233	0.3608	0.001460825	19.35644925
LachnospiraceaeUCG010	rs2153460	9	85576178	T	A	-0.068403784	0.015656159	9.17E-06	13236	0.1839	0.001440148	19.08640652
LachnospiraceaeUCG010	rs17730011	6	84772845	A	G	-0.070235733	0.015706022	7.85E-06	13226	0.2187	0.001509729	19.99484952
Lactobacillus	rs921925	19	6928017	C	A	0.098507745	0.020322897	9.72E-07	6952	0.2624	0.003368174	23.48792131
Lactobacillus	rs16861661	1	18501459	A	G	-0.183146977	0.038148013	1.28E-06	5325	0.0497	0.004309831	23.04053248
Lactobacillus	rs768253	8	69010103	G	T	-0.079195015	0.017179101	4.25E-06	6958	0.3907	0.00304499	21.24564657
Lactobacillus	rs11674854	2	28903275	T	C	-0.085268613	0.017650364	1.59E-06	6655	0.4274	0.003494642	23.33138548
Lactobacillus	rs328312	16	73890910	A	T	0.081509206	0.016944121	1.41E-06	6950	0.4473	0.003318538	23.13397502
Lactobacillus	rs6092149	20	54192992	T	A	-0.080134426	0.01714896	3.29E-06	6906	0.4433	0.003151847	21.82915349
Lactobacillus	rs75127669	6	151027636	A	C	0.13978419	0.031041446	6.83E-06	6840	0.0706	0.002955905	20.27240237
Lactobacillus	rs77478751	3	173151665	G	A	-0.219885755	0.047575911	7.33E-06	3669	0.0537	0.005788301	21.34927652
Lactobacillus	rs1530559	2	135755629	A	G	0.080400057	0.017820739	4.93E-06	6655	0.5676	0.003049207	20.34842239
Lactobacillus	rs62314653	4	109896462	A	C	0.187691889	0.039458456	2.24E-06	5944	0.0626	0.003792119	22.61854594
Lactobacillus	rs7399658	13	23834968	A	G	-0.107133701	0.022188263	3.12E-06	6613	0.2157	0.003513005	23.30634944
Lactobacillus	rs12693845	2	199312684	T	C	-0.080544718	0.017742876	8.96E-06	6958	0.3569	0.002952958	20.6016133
Lactococcus	rs34757988	18	64699550	C	G	0.122293892	0.022897605	8.95E-08	4055	0.326	0.006985446	28.51117772
Lactococcus	rs757872	22	31532568	C	G	0.140799135	0.027581978	4.37E-07	3792	0.2058	0.006825062	26.04474096
Lactococcus	rs123059	17	2699935	C	T	-0.136709792	0.02746936	1.27E-06	3760	0.2217	0.006544294	24.75546566
Lactococcus	rs4766997	12	113161438	T	C	0.114599246	0.023839024	2.06E-06	4053	0.2962	0.005669448	23.09788506
Lactococcus	rs10417872	19	28767353	G	T	0.118305772	0.024521975	1.29E-06	4056	0.2584	0.005705818	23.26412828
Lactococcus	rs6674304	1	116887742	T	C	0.200757712	0.044212138	6.18E-06	3869	0.0686	0.005300959	20.60804935
Lactococcus	rs7992246	13	113472525	C	T	0.104232064	0.023078643	4.45E-06	4057	0.3469	0.005002638	20.38768905
Lactococcus	rs55910161	10	71518643	T	C	0.146425945	0.030736694	2.36E-06	3836	0.1352	0.005881409	22.6827269
Lactococcus	rs12621813	2	31266049	A	G	0.108422776	0.023997845	6.61E-06	4057	0.2823	0.005006243	20.40245457
Lactococcus	rs2293361	2	54114864	T	C	-0.199221089	0.043096892	1.40E-06	3787	0.0646	0.005610993	21.35744466
Lactococcus	rs17168302	7	14650221	A	G	0.191856546	0.042476093	6.29E-06	4023	0.0656	0.005045651	20.39145241
Marvinbryantia	rs61884471	11	45826561	A	G	0.124426313	0.024843116	1.01E-06	11559	0.0845	0.002165462	25.08055773
Marvinbryantia	rs2724813	10	12516924	G	A	-0.084076924	0.01675508	6.28E-07	11610	0.2008	0.002164151	25.1759447
Marvinbryantia	rs1187983	1	58441860	T	C	-0.093545581	0.019317443	2.02E-06	11896	0.1223	0.001967393	23.44629677
Marvinbryantia	rs2842896	6	132881664	T	C	-0.0649396	0.013114646	7.25E-07	11709	0.5278	0.00208967	24.51499748
Marvinbryantia	rs11645029	16	5938448	C	G	-0.060618043	0.013155125	4.15E-06	11709	0.4523	0.001810119	21.22949419
Marvinbryantia	rs12963345	18	46255637	C	G	-0.05968101	0.013228853	6.60E-06	11709	0.4583	0.001735217	20.34950148
Marvinbryantia	rs2863363	3	166039765	G	A	0.063486062	0.013632279	3.11E-06	11950	0.3678	0.001811609	21.68438643
Marvinbryantia	rs72948274	11	79518683	C	A	-0.126353989	0.02722118	3.26E-06	11561	0.0577	0.001860201	21.54214186
Marvinbryantia	rs146541147	19	4542097	A	G	0.118845391	0.02684231	6.86E-06	10778	0.0706	0.001815505	19.59946993
Marvinbryantia	rs11620597	13	86079090	C	T	0.119479349	0.027168773	7.80E-06	11031	0.0527	0.001750129	19.33601205
Marvinbryantia	rs8006832	14	21577837	T	G	-0.095241547	0.021669867	6.58E-06	11412	0.1113	0.001689834	19.3136456
Marvinbryantia	rs3125832	1	211400180	C	A	0.067932264	0.015011987	5.03E-06	11709	0.2624	0.001745811	20.47394941
Methanobrevibacter	rs76029318	13	41963791	C	T	0.22284888	0.045431939	1.08E-06	3387	0.0646	0.00705357	24.0459445
Methanobrevibacter	rs10202904	2	125440268	G	T	-0.112811092	0.023910624	3.09E-06	3583	0.4672	0.006174264	22.24740088
Methanobrevibacter	rs894996	4	104418307	A	C	0.214212565	0.045604463	3.82E-06	3479	0.0716	0.006301954	22.05085639
Methanobrevibacter	rs11018665	11	89349287	T	A	0.113013025	0.025434251	7.03E-06	3586	0.341	0.005475507	19.73225968
Methanobrevibacter	rs1334944	10	112266046	C	T	0.115196507	0.025549236	7.61E-06	3586	0.2853	0.005637121	20.3179781
Methanobrevibacter	rs6776814	3	15053083	C	T	-0.188956311	0.041990543	8.05E-06	3283	0.0895	0.006130253	20.23742126
Methanobrevibacter	rs4779844	15	31516919	C	G	0.109638988	0.024797947	9.28E-06	3585	0.3241	0.005423102	19.5369264
Methanobrevibacter	rs4802933	19	52925820	G	A	-0.135628431	0.030813872	9.74E-06	3586	0.1779	0.005373517	19.36273207
Odoribacter	rs503751	15	58063881	G	C	0.061829433	0.011888659	2.08E-07	14218	0.5199	0.00189872	27.04355147
Odoribacter	rs77779484	12	67655943	A	G	-0.133489405	0.026852607	6.56E-07	11935	0.0586	0.002066331	24.70858583
Odoribacter	rs10423795	19	49523088	T	C	0.055069483	0.012116411	6.58E-06	14135	0.4066	0.001459298	20.65439845
Odoribacter	rs6856150	4	11907559	A	G	0.088192184	0.019414623	6.06E-06	14597	0.1183	0.001411644	20.63206809
Odoribacter	rs10093869	8	1266824	G	A	-0.057779486	0.012538929	3.67E-06	14218	0.3757	0.001491214	21.23075212
Odoribacter	rs4793970	17	46763962	G	A	-0.057632938	0.012915412	6.03E-06	14687	0.3012	0.001353953	19.90975195
Odoribacter	rs74553962	8	69677480	G	T	0.121448819	0.026410563	9.49E-06	11803	0.0626	0.001788387	21.14256517
Odoribacter	rs28417404	14	70944224	G	A	-0.072689645	0.016137195	3.68E-06	14698	0.169	0.001378579	20.28756278
Odoribacter	rs16918425	11	6848360	T	A	0.099978081	0.022378451	8.85E-06	13689	0.0746	0.001455945	19.95657831
Olsenella	rs1035588	2	150077190	G	A	-0.108148115	0.023684753	4.86E-06	3739	0.3827	0.00554536	20.83856609
Olsenella	rs62112538	19	4925018	T	C	-0.199430349	0.040703259	1.19E-06	3630	0.0805	0.006569841	23.99301297
Olsenella	rs35225860	1	247642270	G	A	-0.223603655	0.048239131	3.87E-06	3630	0.0567	0.005884224	21.47432431
Olsenella	rs72691585	9	21884425	A	C	-0.249078856	0.052081416	2.95E-06	3078	0.0686	0.007376057	22.85734995
Olsenella	rs9460691	6	10422207	A	C	0.119965803	0.026864494	7.28E-06	3739	0.2167	0.005305081	19.93082274
Olsenella	rs17148768	10	10777085	A	G	0.140434164	0.029560175	2.20E-06	3648	0.2117	0.006148909	22.55762568
Olsenella	rs61090148	4	174810498	G	A	-0.104782706	0.023134258	6.44E-06	3739	0.4225	0.005456778	20.50386427
Olsenella	rs7540303	1	179629191	T	C	0.108043794	0.023637952	5.32E-06	3739	0.4215	0.005556542	20.88082192
Olsenella	rs2759329	1	231960352	A	G	-0.111131408	0.02372184	3.43E-06	3739	0.34	0.005835521	21.93534698
Olsenella	rs6046522	20	19969568	T	C	0.12293822	0.026992758	4.48E-06	3705	0.2863	0.005567579	20.73217318
Olsenella	rs8066522	17	59632873	A	G	-0.106528718	0.02403789	9.70E-06	3739	0.3469	0.005225285	19.62945927
Oscillibacter	rs234108	1	184942671	G	A	0.074955279	0.015263201	9.16E-07	8694	0.4801	0.002766244	24.11089102
Oscillibacter	rs36095275	14	32270129	T	C	-0.07523683	0.015686113	1.40E-06	8694	0.3618	0.002639143	23.0001334
Oscillibacter	rs11627628	14	21479605	C	T	0.143960728	0.029022314	1.01E-06	8486	0.0726	0.002891103	24.59923724
Oscillibacter	rs9393920	6	28580593	G	A	-0.074466242	0.015108116	9.92E-07	8930	0.4354	0.002713107	24.28851548
Oscillibacter	rs133832	22	44834707	C	A	-0.079552688	0.016241059	1.15E-06	8926	0.3131	0.002680763	23.9874296
Oscillibacter	rs12649930	4	3656291	G	T	0.121588701	0.025961173	4.09E-06	8794	0.0944	0.002488109	21.93001953
Oscillibacter	rs75453768	10	116469806	T	G	0.122120078	0.026862946	5.35E-06	8256	0.0865	0.002496959	20.66149079
Oscillibacter	rs16866406	2	179457147	G	A	0.098876509	0.02087954	3.08E-06	8930	0.1392	0.002504977	22.42059458
Oscillibacter	rs761240	20	49507892	G	T	-0.176639573	0.038881196	2.04E-06	5185	0.0666	0.003964813	20.63142482
Oscillibacter	rs4506202	8	21598077	G	A	-0.071132334	0.01522611	3.21E-06	8694	0.5159	0.002504077	21.82007689
Oscillibacter	rs61883564	11	79013843	G	A	-0.1013514	0.022101565	3.39E-06	8930	0.1243	0.002349311	21.02404068
Oscillibacter	rs16934185	9	1798324	G	A	-0.129567532	0.028156999	4.38E-06	8492	0.1044	0.002487299	21.1698282
Oscillibacter	rs12417956	11	25973451	G	C	0.078543098	0.017407454	6.03E-06	8928	0.2445	0.002275109	20.35392863
Oscillibacter	rs6901560	6	36931994	G	C	0.085503217	0.018693038	6.21E-06	8525	0.1988	0.002448196	20.91718455
Oscillibacter	rs62206502	20	18003390	A	C	-0.068142274	0.015134881	6.60E-06	8883	0.4592	0.002276804	20.26643881
Oscillibacter	rs137917150	12	82366390	A	T	-0.174992153	0.038839403	4.62E-06	5733	0.0616	0.003528378	20.29273208
Oscillibacter	rs11990279	8	11116314	C	T	-0.082493414	0.018045748	4.94E-06	8528	0.2396	0.002444436	20.89233141
Oscillospira	rs12206468	6	18093691	A	G	-0.133015789	0.026973335	1.04E-06	9554	0.0636	0.002538913	24.31342677
Oscillospira	rs73038677	3	172373615	A	T	-0.083210036	0.016866557	1.09E-06	10195	0.1819	0.002381638	24.33398969
Oscillospira	rs1954532	14	28151415	C	T	-0.082624583	0.017525166	2.27E-06	9841	0.2087	0.002253592	22.22316923
Oscillospira	rs28889936	4	89483300	C	A	0.114050943	0.025283847	3.37E-06	9758	0.1083	0.002080875	20.34334865
Oscillospira	rs751183	1	76803093	C	T	-0.07743224	0.017221553	6.85E-06	9841	0.2455	0.002050069	20.21206888
Oscillospira	rs8076323	17	14881860	G	A	0.07153922	0.015653872	5.61E-06	10193	0.2575	0.002044814	20.88140158
Oscillospira	rs72866977	6	56160483	C	A	-0.130569033	0.028167414	5.63E-06	9098	0.0696	0.002356221	21.48280332
Oscillospira	rs62422654	6	170474630	T	C	0.089845572	0.019808815	6.47E-06	9769	0.1471	0.002101419	20.56778078
Oscillospira	rs12925026	16	89792856	C	T	0.135590113	0.030677984	9.31E-06	8200	0.0726	0.002376595	19.52974048
Oxalobacter	rs4428215	3	171947435	A	G	0.130292636	0.0242237	7.51E-08	4655	0.2604	0.006176584	28.91825908
Oxalobacter	rs736744	9	87514407	T	C	0.117882083	0.021126239	2.57E-08	4655	0.4155	0.006644104	31.12179208
Oxalobacter	rs6000536	22	37421469	T	C	-0.130991749	0.025380356	2.06E-07	4654	0.2107	0.005690985	26.62599115
Oxalobacter	rs36057338	4	189935314	T	G	0.207847028	0.042143922	8.80E-07	4244	0.0755	0.005698499	24.31157111
Oxalobacter	rs6071435	20	59502888	A	T	-0.105512319	0.021488964	1.07E-06	4635	0.3638	0.005174549	24.09838559
Oxalobacter	rs12002250	9	19682558	C	A	0.217122385	0.046631729	1.42E-06	4297	0.0596	0.005019902	21.66925456
Oxalobacter	rs1569853	6	38550301	C	T	-0.138077533	0.029698126	3.65E-06	4492	0.1382	0.004789203	21.60700277
Oxalobacter	rs11108500	12	96819204	G	A	-0.199099074	0.04273266	3.74E-06	4303	0.0765	0.005019516	21.69785072
Oxalobacter	rs10464997	8	20902693	A	G	0.137690928	0.029480352	3.30E-06	4650	0.1531	0.004669386	21.8051209
Oxalobacter	rs111966731	15	93941937	C	T	0.213114454	0.047162014	7.30E-06	3931	0.0716	0.00516759	20.40892435
Oxalobacter	rs6993398	8	115560689	A	G	0.127217146	0.027885461	7.13E-06	4656	0.1531	0.004450262	20.80410533
Oxalobacter	rs3862635	11	126582578	T	C	-0.172142003	0.039402609	9.19E-06	4469	0.0785	0.004252678	19.07784623
Parabacteroides	rs60884758	9	2217340	T	C	-0.07026666	0.014224884	5.71E-07	17293	0.165	0.001409024	24.39781297
Parabacteroides	rs3860755	5	169360155	C	G	0.055878381	0.011662454	1.71E-06	17294	0.3082	0.001325672	22.9539552
Parabacteroides	rs4236095	6	47368687	A	G	0.076196085	0.015704151	1.93E-06	16383	0.1252	0.001434892	23.53874893
Parabacteroides	rs115602804	3	191572365	A	G	0.10308013	0.02227358	1.93E-06	16394	0.0666	0.001304722	21.4149415
Parabacteroides	rs114567323	3	52354847	C	T	0.186477784	0.040519936	5.65E-06	5859	0.0467	0.003601854	21.17231867
Parabacteroides	rs7298818	12	56396953	T	C	0.088883151	0.02009019	8.54E-06	16510	0.0765	0.001184157	19.57123344
Parabacteroides	rs6657302	1	85585609	C	T	-0.104519671	0.022552116	9.76E-06	16552	0.0517	0.001296008	21.4767716
Parabacteroides	rs11965579	6	165969505	C	G	0.16282395	0.038186321	8.87E-06	3890	0.0348	0.00465207	18.1717846
Parabacteroides	rs17141986	16	7045276	C	G	0.050030286	0.011145925	7.27E-06	16825	0.4274	0.001196076	20.14568802
Parabacteroides	rs72893646	2	38037203	T	A	-0.071559422	0.015666777	8.83E-06	16508	0.1282	0.001262209	20.86035679
Paraprevotella	rs2081023	5	174606261	G	A	-0.122560702	0.023650724	2.64E-07	7178	0.1024	0.003727249	26.84680291
Paraprevotella	rs9900242	17	69135631	G	A	-0.085296669	0.017521167	1.14E-06	6900	0.3608	0.003422945	23.69257058
Paraprevotella	rs9602779	13	86162420	C	A	-0.10669184	0.02202635	6.93E-07	7177	0.173	0.003258494	23.45612664
Paraprevotella	rs140997932	3	149298792	C	T	-0.162375604	0.035417814	2.11E-06	6187	0.0646	0.003385673	21.01152844
Paraprevotella	rs145020347	11	114526679	G	A	-0.124650032	0.026232336	4.03E-06	6859	0.1392	0.003281125	22.57273593
Paraprevotella	rs4767113	12	114131978	T	C	0.088246646	0.018381962	2.14E-06	6900	0.2873	0.003329012	23.0402279
Paraprevotella	rs3008582	1	195971173	C	T	0.105720143	0.022724571	4.36E-06	7175	0.1322	0.00300742	21.63729719
Paraprevotella	rs4756632	11	41079703	T	G	-0.138905488	0.028989683	3.82E-06	7179	0.0934	0.003187875	22.95254638
Paraprevotella	rs10842464	12	25249743	C	T	-0.075821491	0.017256778	6.60E-06	7178	0.4185	0.002682226	19.29941644
Paraprevotella	rs3801748	7	81759508	A	G	0.077972078	0.01716912	5.20E-06	7179	0.3459	0.002864655	20.61869383
Paraprevotella	rs7240324	18	69623804	G	T	-0.102290408	0.022694788	5.96E-06	6900	0.1909	0.002935565	20.30914612
Paraprevotella	rs17109926	12	71978728	G	A	-0.098833506	0.021617178	6.75E-06	7179	0.1879	0.002903246	20.89726338
Paraprevotella	rs17785622	6	83459314	G	A	0.248065378	0.052430396	1.93E-06	3288	0.0596	0.006762191	22.37184383
Parasutterella	rs2387977	20	25599776	C	T	-0.068177776	0.013475556	5.38E-07	11345	0.4583	0.002251174	25.59267774
Parasutterella	rs7572229	2	72235444	A	G	0.066272974	0.013273581	6.32E-07	11383	0.4901	0.002185194	24.92415277
Parasutterella	rs35414597	4	15565736	A	T	-0.068494619	0.01421433	1.51E-06	11386	0.339	0.002035186	23.21580867
Parasutterella	rs6828768	4	65556925	T	C	0.063685185	0.013264516	1.78E-06	11386	0.5	0.002020433	23.04717468
Parasutterella	rs10899911	10	44293839	G	A	-0.071710162	0.014815144	1.15E-06	11386	0.2724	0.002053458	23.42466209
Parasutterella	rs7303158	12	5275540	T	C	0.064685912	0.013425592	1.33E-06	11386	0.4423	0.002034683	23.2100571
Parasutterella	rs78383039	2	178954708	C	T	-0.146314647	0.029711928	1.57E-06	9174	0.0666	0.002636384	24.24483522
Parasutterella	rs35055552	8	114804024	C	T	0.109554176	0.023543268	3.35E-06	9970	0.0775	0.00216714	21.64897032
Parasutterella	rs2090816	6	137615592	C	A	0.084096728	0.017731494	2.90E-06	11385	0.1571	0.001971866	22.49009275
Parasutterella	rs1403396	12	126498824	T	A	-0.075672871	0.015903462	2.76E-06	11378	0.2147	0.001985948	22.63709682
Parasutterella	rs55877868	17	14692867	C	A	-0.10445781	0.022808932	2.87E-06	10588	0.0964	0.001976963	20.96958703
Parasutterella	rs8039785	15	67316307	G	T	0.061834541	0.013300041	3.62E-06	11383	0.4523	0.00189529	21.61125486
Parasutterella	rs823424	8	16674526	A	G	-0.071344819	0.015695821	4.95E-06	11386	0.2097	0.001811333	20.65763
Parasutterella	rs7311004	12	53260710	C	T	-0.061752212	0.01364384	5.92E-06	11384	0.3757	0.001796206	20.48120403
Parasutterella	rs62273907	3	156550415	G	A	0.229468131	0.050226185	5.88E-06	3691	0.0497	0.0056233	20.86166611
Parasutterella	rs6809952	3	193896709	A	G	-0.068495728	0.015089156	8.13E-06	11077	0.2734	0.001856811	20.60244054
Parasutterella	rs11715853	3	30163689	A	G	-0.066295189	0.014611398	6.23E-06	11386	0.3141	0.001804782	20.58278662
Peptococcus	rs75754569	3	17793504	G	C	0.181434144	0.031942874	1.10E-08	5481	0.1103	0.005851692	32.25013709
Peptococcus	rs77681628	13	91182556	T	C	0.200307214	0.038732756	2.69E-07	4842	0.0586	0.005493124	26.73356971
Peptococcus	rs10031059	4	35358594	C	T	-0.121166531	0.022584403	1.24E-07	5526	0.2207	0.005181804	28.7733827
Peptococcus	rs6918730	6	99020289	A	G	0.135310568	0.028974201	1.15E-06	5656	0.0974	0.003841136	21.8015269
Peptococcus	rs413827	14	57985112	A	G	0.11022947	0.023752348	3.30E-06	5482	0.2127	0.003913276	21.52900044
Peptococcus	rs2054133	2	33691809	A	G	0.089543257	0.018833153	2.14E-06	5657	0.4742	0.003980169	22.59779761
Peptococcus	rs11001941	10	78716030	A	G	-0.195611127	0.039221681	1.33E-06	5607	0.0676	0.004416536	24.86450169
Peptococcus	rs7033353	9	104595848	G	T	0.090152001	0.018995009	2.22E-06	5657	0.4195	0.003966064	22.5173951
Peptococcus	rs5770862	22	50973113	C	T	0.162017845	0.035681339	3.22E-06	5431	0.0666	0.003781969	20.61025917
Peptococcus	rs34282744	15	75073172	C	G	0.19179739	0.03998324	1.84E-06	5257	0.0616	0.004358074	23.0019235
Peptococcus	rs72850165	11	968356	C	T	-0.134304018	0.030042318	5.74E-06	5627	0.1083	0.003539113	19.97821717
Peptococcus	rs11030569	11	4019788	T	A	-0.174020126	0.037413336	3.13E-06	5329	0.0775	0.004043345	21.62634164
Peptococcus	rs7766680	6	162239191	C	G	0.09768317	0.021415492	3.51E-06	5655	0.2485	0.003665691	20.79839081
Peptococcus	rs74592222	1	75971700	A	G	0.137957011	0.030296488	8.55E-06	5329	0.1173	0.003875884	20.7271675
Peptococcus	rs36121075	20	43118017	G	A	-0.140670082	0.030627993	6.99E-06	5301	0.1282	0.003963545	21.08640368
Peptococcus	rs12069354	1	216223782	T	C	0.167629782	0.037950049	9.28E-06	5352	0.0666	0.003632296	19.50362553
Phascolarctobacterium	rs75882962	12	53098742	C	T	0.096866054	0.019057501	3.19E-07	10710	0.167	0.002406442	25.83034395
Phascolarctobacterium	rs56157888	4	183252836	C	A	0.095486383	0.019397634	1.09E-06	10031	0.17	0.002409868	24.22695255
Phascolarctobacterium	rs56069061	3	168339417	A	G	-0.111305825	0.02306943	1.87E-06	11007	0.1014	0.002110453	23.27464998
Phascolarctobacterium	rs74540770	3	186553389	A	G	-0.121014393	0.025862072	3.60E-06	9403	0.0646	0.002323116	21.89046718
Phascolarctobacterium	rs76124218	17	73584441	G	C	-0.159360781	0.03445316	2.67E-06	7314	0.0517	0.00291663	21.388779
Phascolarctobacterium	rs6427992	1	203102563	C	G	-0.065245772	0.013750826	2.09E-06	11113	0.3926	0.002021794	22.50966365
Phascolarctobacterium	rs12618201	2	174436533	G	A	0.06416571	0.013820192	3.38E-06	11113	0.3469	0.001935998	21.55259957
Phascolarctobacterium	rs74847270	22	47841258	G	A	-0.104889022	0.023099793	5.73E-06	11098	0.0875	0.001854356	20.61415956
Phascolarctobacterium	rs1264476	8	102434276	G	T	0.076733542	0.016604148	4.30E-06	11104	0.1998	0.001919656	21.35300813
Phascolarctobacterium	rs28525131	14	21358155	A	G	-0.118657158	0.026904831	8.23E-06	10457	0.0944	0.001856578	19.44662626
Phascolarctobacterium	rs7982713	13	71376322	A	G	0.072692152	0.016320086	9.72E-06	10710	0.2286	0.001849	19.83577026
Phascolarctobacterium	rs11929846	4	17051156	C	T	-0.069719918	0.015796922	8.88E-06	11114	0.2097	0.001749596	19.47558999
Prevotella7	rs430270	3	60474379	C	A	0.13915522	0.029705527	2.87E-06	3318	0.2008	0.0065703	21.93121099
Prevotella7	rs57404562	2	12101762	A	C	0.15548647	0.031605691	6.22E-07	3487	0.1799	0.006892849	24.18830631
Prevotella7	rs9959718	18	71442664	A	G	0.133012021	0.027536133	1.90E-06	3489	0.2495	0.006643243	23.31990973
Prevotella7	rs9608249	22	24613952	G	A	-0.158213329	0.033631703	2.07E-06	3482	0.171	0.006315506	22.11764588
Prevotella7	rs2240542	2	242066314	T	C	0.120849888	0.026177616	4.84E-06	3489	0.2575	0.006071368	21.30018142
Prevotella7	rs2918132	10	133000320	T	C	-0.11464837	0.025491556	6.42E-06	3318	0.3678	0.006059365	20.21534722
Prevotella7	rs16937247	11	19943115	C	G	0.146097858	0.035152923	9.64E-06	3486	0.1402	0.004930499	17.26297219
Prevotella7	rs118038478	16	47237609	G	A	0.205675553	0.046891721	7.85E-06	3295	0.0755	0.005804826	19.22690168
Prevotella7	rs12124567	1	3343802	G	A	-0.121281313	0.027501731	9.49E-06	3283	0.2624	0.005888867	19.43582884
Prevotella7	rs12195431	6	91019654	C	T	0.196527815	0.044232188	8.73E-06	3489	0.0785	0.005626261	19.7297775
Prevotella7	rs9426434	1	29736216	C	T	-0.123657205	0.027851446	9.72E-06	3318	0.2734	0.005906014	19.70069338
Prevotella7	rs79263163	11	39821773	C	A	-0.143981995	0.031500978	7.51E-06	3489	0.1849	0.00595216	20.87946119
Prevotella9	rs111509883	19	639161	C	T	0.171130632	0.03476241	1.24E-06	6960	0.0845	0.0034699	24.22763017
Prevotella9	rs2683313	8	19115604	G	A	-0.072457582	0.015160279	1.69E-06	10260	0.3082	0.002221468	22.83855426
Prevotella9	rs117271932	22	44236460	G	A	0.20808857	0.044039277	2.82E-06	4878	0.0467	0.004556077	22.31711168
Prevotella9	rs10512344	9	109009495	G	C	0.247372806	0.054408651	3.19E-06	3063	0.0328	0.006703474	20.65781248
Prevotella9	rs9428102	1	118852817	G	A	-0.07788445	0.017606807	4.62E-06	10264	0.2366	0.001902815	19.56391156
Prevotella9	rs746764	20	21470713	C	T	-0.091577152	0.019324484	2.04E-06	9385	0.173	0.002387186	22.45256181
Prevotella9	rs16966465	15	38513730	C	G	0.074334818	0.01652906	9.33E-06	10261	0.2346	0.001967177	20.22104397
Prevotella9	rs2104588	10	12497581	C	T	0.105558491	0.023773023	8.13E-06	9268	0.1193	0.002122798	19.71168656
Prevotella9	rs11199734	10	122819400	T	A	0.077020901	0.016946218	7.00E-06	10263	0.2177	0.002008741	20.65318189
Prevotella9	rs7232121	18	19993452	C	G	0.067129188	0.014422959	3.76E-06	9790	0.4791	0.00220786	21.65834783
Prevotella9	rs11685699	2	11232685	T	C	-0.141357386	0.029566474	2.03E-06	8342	0.0825	0.002732621	22.85250522
Prevotella9	rs9613013	22	26152738	A	G	0.091759081	0.020269664	6.10E-06	9790	0.1451	0.002088883	20.48878803
Prevotella9	rs2495052	1	14161251	G	A	0.083897846	0.018852315	8.97E-06	9790	0.1789	0.002018886	19.80083521
Prevotella9	rs72815774	2	91954502	C	T	-0.176185788	0.039306766	8.78E-06	5728	0.0706	0.003495292	20.08424213
Prevotella9	rs4968431	17	59421778	T	G	0.064011283	0.014416226	8.58E-06	10271	0.3638	0.001915862	19.71175599
Prevotella9	rs7976209	12	1794470	C	T	-0.087078586	0.019795052	7.28E-06	10263	0.167	0.001881989	19.34749793
Prevotella9	rs12648235	4	161115744	C	T	0.078590196	0.017767553	7.39E-06	10271	0.1571	0.001901263	19.56126499
Prevotella9	rs1304512	5	63736025	A	G	0.076159345	0.016588486	5.29E-06	9790	0.2187	0.002148405	21.07386477
Prevotella9	rs7237249	18	71992502	T	C	-0.082376407	0.018212594	8.93E-06	10271	0.1352	0.001987857	20.45396435
RikenellaceaeRC9gutgroup	rs2900503	9	112657543	T	G	-0.172329153	0.032667127	1.55E-07	3320	0.171	0.008312514	27.81210926
RikenellaceaeRC9gutgroup	rs17582787	4	149562638	G	A	-0.157739395	0.033992444	3.55E-06	3320	0.1292	0.006444211	21.52057445
RikenellaceaeRC9gutgroup	rs7113155	11	102429543	C	G	0.114422634	0.024779825	5.26E-06	3334	0.4523	0.006354673	21.3091839
RikenellaceaeRC9gutgroup	rs4270579	4	84698188	A	G	-0.118021261	0.027104126	5.46E-06	3331	0.3042	0.005659916	18.94911179
RikenellaceaeRC9gutgroup	rs2998141	10	135010198	C	T	-0.136346427	0.029307262	4.42E-06	3330	0.2217	0.006457719	21.63097541
RikenellaceaeRC9gutgroup	rs4717843	7	73334987	T	G	-0.119376102	0.026054834	4.72E-06	3220	0.3618	0.006477094	20.97917154
RikenellaceaeRC9gutgroup	rs9887954	1	164800873	A	G	-0.114849386	0.024901293	4.81E-06	3330	0.4364	0.006347517	21.25948065
RikenellaceaeRC9gutgroup	rs7193937	16	76605358	C	G	0.12415332	0.027741031	6.19E-06	3220	0.2893	0.006181908	20.0171229
RikenellaceaeRC9gutgroup	rs80309088	6	165668732	A	G	0.174049957	0.038342318	4.56E-06	3170	0.1292	0.006458296	20.5928773
RikenellaceaeRC9gutgroup	rs12501673	4	163830516	G	A	0.116395371	0.026225344	6.29E-06	3334	0.325	0.005873609	19.68649666
RikenellaceaeRC9gutgroup	rs17032291	4	155865671	C	T	-0.169578595	0.036825126	6.61E-06	3206	0.1412	0.006570931	21.19251897
RikenellaceaeRC9gutgroup	rs2074881	19	1970021	C	T	-0.142235956	0.032390968	9.45E-06	3315	0.1789	0.005783204	19.27120318
RikenellaceaeRC9gutgroup	rs7712231	5	31406285	G	A	0.156283835	0.035046199	7.97E-06	3334	0.165	0.005929226	19.87401751
Romboutsia	rs61841503	10	17019559	A	G	0.092887978	0.017145406	4.00E-08	13568	0.1372	0.002158585	29.34671251
Romboutsia	rs10279978	7	5319387	G	A	-0.062220227	0.012767535	1.17E-06	14143	0.3479	0.001676405	23.74584769
Romboutsia	rs16843578	1	171903885	T	C	-0.087527594	0.019677862	5.08E-06	14186	0.0825	0.001392736	19.78212483
Romboutsia	rs77702691	13	88725540	G	A	-0.094405983	0.020854443	7.37E-06	12487	0.1024	0.001638444	20.48954267
Romboutsia	rs75987356	2	16066705	A	G	-0.129578364	0.028045444	6.71E-06	10466	0.0686	0.002035517	21.34309244
Romboutsia	rs75200530	8	5088054	G	T	-0.190644379	0.042106493	5.07E-06	5246	0.0467	0.003892493	20.49199618
Romboutsia	rs9567264	13	32720756	T	C	0.058001807	0.01274947	5.76E-06	14180	0.3201	0.001457435	20.69367051
Romboutsia	rs34302036	7	78136725	G	A	0.055026128	0.012083475	5.88E-06	14185	0.4145	0.00145979	20.734471
Romboutsia	rs7109293	11	133834657	G	A	0.091911164	0.020573834	6.98E-06	14141	0.0924	0.001409332	19.95467401
Romboutsia	rs114398731	5	57229635	C	G	-0.13103857	0.029381546	7.96E-06	10326	0.0358	0.001922565	19.88679894
Romboutsia	rs28603357	7	106406824	C	T	-0.214910996	0.047473928	8.52E-06	3693	0.0636	0.005518541	20.48196726
Romboutsia	rs11221428	11	99665050	C	T	-0.072677936	0.015826331	6.49E-06	14187	0.1551	0.001484257	21.08547822
Romboutsia	rs9389266	6	135411737	G	T	0.072281496	0.016235341	9.38E-06	14187	0.169	0.001395194	19.81847444
Romboutsia	rs62504452	7	145760298	G	A	-0.071004771	0.015665426	4.66E-06	14178	0.166	0.001446928	20.54136965
Roseburia	rs2034589	16	8307948	C	G	0.062976455	0.012348898	5.01E-07	17846	0.2276	0.001455213	26.005
Roseburia	rs116270582	4	119349	A	T	-0.153843918	0.032932399	1.20E-06	9099	0.0487	0.002392654	21.818
Roseburia	rs2160994	12	50650057	C	T	0.055068659	0.011248106	9.70E-07	17444	0.3797	0.00137217	23.966
Roseburia	rs16910295	11	12009569	C	T	-0.098043368	0.020956968	2.91E-06	16648	0.0606	0.001312946	21.884
Roseburia	rs12740451	1	95178974	C	T	0.069752736	0.015360737	7.34E-06	17837	0.1252	0.001154715	20.618
Roseburia	rs6445851	3	57116228	A	G	-0.04973359	0.010815826	3.53E-06	17851	0.4006	0.001183051	21.141
Roseburia	rs9300744	13	103117486	T	C	-0.058845175	0.012622789	4.75E-06	17854	0.2386	0.001215758	21.73
Roseburia	rs2943022	5	89598914	C	T	0.049378559	0.010676336	4.11E-06	17854	0.4602	0.001196677	21.389
Roseburia	rs6930661	6	12774611	T	C	-0.096158735	0.020497475	2.48E-06	16945	0.0755	0.001297094	22.005
Roseburia	rs4748237	10	16051097	C	G	0.048832628	0.010640433	4.67E-06	17851	0.4046	0.001178493	21.06
Roseburia	rs147990086	1	145655256	G	A	-0.057893629	0.013239999	8.93E-06	17840	0.1909	0.001070596	19.118
Roseburia	rs329182	5	125076494	C	T	0.069032724	0.015288408	5.90E-06	17854	0.1571	0.001140655	20.386
Roseburia	rs302266	1	194183650	C	T	-0.077731153	0.01729852	8.13E-06	17056	0.1203	0.001182446	20.189
Roseburia	rs75326254	6	166170836	T	C	-0.104627797	0.023089702	7.50E-06	15893	0.0636	0.001290301	20.531
Roseburia	rs55858165	15	86512809	C	A	0.17928439	0.040495413	9.99E-06	5447	0.0775	0.003585551	19.594
Roseburia	rs57466170	15	37859065	T	C	0.074140517	0.017160095	8.30E-06	17333	0.0865	0.001075798	18.665
Roseburia	rs78753150	5	144135655	C	A	0.096873855	0.021406676	9.98E-06	16303	0.0586	0.00125459	20.477
Ruminiclostridium5	rs243585	21	19151940	G	C	-0.058593933	0.012101692	1.33E-06	16906	0.3012	0.001384747	23.44022091
Ruminiclostridium5	rs2286384	12	1891043	C	G	-0.051881398	0.010748225	1.44E-06	17394	0.501	0.001337732	23.29699579
Ruminiclostridium5	rs79968837	20	41177956	G	A	-0.095031084	0.019350746	1.15E-06	16602	0.0686	0.001450591	24.11479667
Ruminiclostridium5	rs2482038	10	12835085	A	C	0.051899121	0.010877683	1.70E-06	17396	0.4384	0.001306863	22.76131285
Ruminiclostridium5	rs113753996	5	32477664	C	T	0.082068892	0.017446254	3.99E-06	16680	0.1372	0.001324893	22.1258865
Ruminiclostridium5	rs1492620	6	50405920	C	T	-0.083050484	0.018007297	3.53E-06	17397	0.0805	0.001221187	21.26852427
Ruminiclostridium5	rs2791343	8	131316030	C	T	0.051717025	0.011336879	5.54E-06	17392	0.34	0.001195119	20.80798708
Ruminiclostridium5	rs10827477	10	35262588	G	A	-0.054738653	0.011516344	2.19E-06	17391	0.3151	0.00129739	22.58962536
Ruminiclostridium5	rs6121460	20	60293505	A	G	0.09329552	0.019920597	2.64E-06	17318	0.0805	0.001264939	21.93141867
Ruminiclostridium5	rs2801960	1	41878680	G	C	0.052097504	0.011511124	6.21E-06	17387	0.3181	0.001176691	20.48087019
Ruminiclostridium5	rs8053158	16	86769909	G	A	-0.074054329	0.015915101	5.90E-06	17397	0.1203	0.00124299	21.64871671
Ruminiclostridium5	rs1223978	13	108775162	C	T	0.048416888	0.010825421	8.16E-06	17381	0.4801	0.001149555	20.0011127
Ruminiclostridium5	rs73002572	2	103755970	C	G	0.181547526	0.041407845	8.82E-06	3761	0.0547	0.005085083	19.21252341
Ruminiclostridium5	rs2833828	21	33811886	A	G	0.048961687	0.010870209	6.82E-06	17397	0.4533	0.001164814	20.28556174
Ruminiclostridium5	rs4955951	3	55243531	G	A	-0.07137494	0.01658264	9.96E-06	17397	0.0924	0.00106377	18.52397614
Ruminiclostridium6	rs1756364	14	20954661	T	G	0.099918929	0.019716857	2.54E-07	12933	0.1213	0.001981798	25.67751634
Ruminiclostridium6	rs71414120	14	56938952	G	T	0.200894087	0.040643398	1.08E-06	5567	0.0765	0.004369495	24.42295693
Ruminiclostridium6	rs61060922	16	72136154	G	T	0.159129692	0.032228344	1.09E-06	8955	0.0447	0.002715064	24.374149
Ruminiclostridium6	rs79968172	1	240503826	A	G	0.116139597	0.02430834	1.66E-06	12802	0.0557	0.001779912	22.82349631
Ruminiclostridium6	rs77193512	11	40289063	G	A	0.073653265	0.015316349	1.30E-06	13380	0.167	0.001725311	23.12110609
Ruminiclostridium6	rs11992182	8	79766499	C	A	0.06252993	0.013787562	4.65E-06	13381	0.2883	0.001534777	20.56534606
Ruminiclostridium6	rs72991535	18	76018244	G	T	0.135603894	0.029517443	4.95E-06	9642	0.0596	0.002184088	21.10069575
Ruminiclostridium6	rs663262	11	86179076	C	T	-0.134980385	0.03107145	3.39E-06	7876	0.0517	0.002390414	18.86722321
Ruminiclostridium6	rs9555756	13	111703249	C	A	-0.080413824	0.017669194	7.10E-06	13369	0.1243	0.00154688	20.70918397
Ruminiclostridium6	rs792058	2	5548605	A	G	0.055423396	0.012542318	8.58E-06	12933	0.4274	0.001507565	19.52376093
Ruminiclostridium6	rs10829821	10	132651293	C	T	-0.097605954	0.021607241	3.47E-06	12802	0.0855	0.001591419	20.40262978
Ruminiclostridium6	rs67479537	19	10115515	C	T	0.118994191	0.026487011	9.30E-06	11613	0.0795	0.00173495	20.1795187
Ruminiclostridium6	rs1871858	15	61047117	G	C	-0.105421541	0.023727442	9.12E-06	12818	0.0795	0.001537688	19.73736157
Ruminiclostridium6	rs116969552	10	128214403	G	A	-0.166822503	0.037668056	9.16E-06	6824	0.0358	0.002866008	19.60810183
Ruminiclostridium6	rs2548459	19	49209339	T	C	0.055486587	0.012275456	6.40E-06	13377	0.4702	0.001525033	20.42847002
Ruminiclostridium6	rs73176030	7	101271282	C	T	0.058665044	0.013207973	7.29E-06	13378	0.3181	0.0014725	19.72520555
Ruminiclostridium6	rs35362464	4	36478011	A	C	0.072007723	0.016538673	8.99E-06	13308	0.1511	0.001422414	18.95359416
Ruminiclostridium9	rs57665991	3	157841287	G	C	-0.064150707	0.012333861	2.07E-07	16725	0.2386	0.001614867	27.04910063
Ruminiclostridium9	rs12040548	1	247710285	T	G	0.057042151	0.012235891	3.15E-06	16721	0.3111	0.001298058	21.73044481
Ruminiclostridium9	rs115044523	7	47013498	A	G	-0.098002558	0.020261641	2.37E-06	16107	0.0915	0.001450376	23.39223203
Ruminiclostridium9	rs12419854	11	68886460	A	T	-0.072797471	0.015559424	3.18E-06	16027	0.1779	0.001363957	21.88725664
Ruminiclostridium9	rs6082461	20	2210530	C	A	0.058642458	0.013100394	4.87E-06	16650	0.2068	0.00120204	20.03565039
Ruminiclostridium9	rs113048721	9	74214419	G	C	0.060073481	0.013273731	4.10E-06	16719	0.2386	0.001223595	20.47989109
Ruminiclostridium9	rs918449	19	34371198	G	A	-0.095090817	0.019717682	2.56E-06	16725	0.0696	0.00138866	23.25484764
Ruminiclostridium9	rs73592673	6	128568828	T	A	-0.08162902	0.016951466	2.14E-06	15493	0.1471	0.001494478	23.18561346
Ruminiclostridium9	rs79082720	7	155701010	G	C	0.092857633	0.020487143	6.47E-06	16094	0.0954	0.001274836	20.54085088
Ruminiclostridium9	rs74303178	8	14697544	C	T	0.053274162	0.011927361	7.92E-06	16706	0.3201	0.001192762	19.9476862
Ruminiclostridium9	rs13033315	2	204706865	A	T	0.051119464	0.011141773	5.68E-06	16724	0.4503	0.001257122	21.0480571
Ruminiclostridium9	rs9809789	3	29179983	T	C	-0.071745357	0.015967315	8.72E-06	16025	0.168	0.001258285	20.18689962
Ruminiclostridium9	rs9522712	13	90441578	C	T	0.069972768	0.015493905	4.66E-06	16725	0.1451	0.001217982	20.39315377
Ruminiclostridium9	rs78191726	6	67655320	C	T	0.094499761	0.02102058	7.58E-06	16039	0.0905	0.001258484	20.20774529
Ruminiclostridium9	rs7137760	12	10702414	T	C	0.050797017	0.011218236	7.07E-06	16722	0.4145	0.001224636	20.50101193
RuminococcaceaeNK4A214group	rs5994253	22	17793012	G	A	-0.081130217	0.015762089	2.35E-07	15288	0.1461	0.001729956	26.48993606
RuminococcaceaeNK4A214group	rs136761	22	49796014	A	G	-0.058752097	0.01191547	8.15E-07	14822	0.4294	0.001637592	24.30892738
RuminococcaceaeNK4A214group	rs11586410	1	157338888	A	G	-0.086342178	0.016993683	3.66E-07	14822	0.1342	0.001738635	25.81144823
RuminococcaceaeNK4A214group	rs34576931	12	78373555	C	G	-0.087331196	0.019488596	4.72E-06	14678	0.0915	0.001366209	20.07791047
RuminococcaceaeNK4A214group	rs114244418	2	235430299	G	C	-0.17526622	0.037277927	3.59E-06	7123	0.0408	0.003093744	22.09891647
RuminococcaceaeNK4A214group	rs4814689	20	18030357	T	C	-0.108300291	0.023070832	4.55E-06	14009	0.0666	0.001570518	22.03285185
RuminococcaceaeNK4A214group	rs73158814	7	132042135	G	C	-0.10925732	0.022745845	2.20E-06	13077	0.0736	0.001761259	23.06909352
RuminococcaceaeNK4A214group	rs12731	2	239087912	G	A	-0.052768427	0.01150534	4.87E-06	15288	0.4513	0.001374047	21.03257942
RuminococcaceaeNK4A214group	rs7573569	2	141897042	C	T	0.107738536	0.023363816	3.23E-06	14822	0.0716	0.001432601	21.26160089
RuminococcaceaeNK4A214group	rs147475196	3	26509287	G	A	-0.133768553	0.029519585	4.72E-06	9917	0.0775	0.002066374	20.53052082
RuminococcaceaeNK4A214group	rs62027366	16	24073806	C	T	0.061538935	0.013761184	6.58E-06	14822	0.2296	0.001347398	19.99538251
RuminococcaceaeNK4A214group	rs12642039	4	159932022	C	T	-0.055300297	0.011939746	3.43E-06	15276	0.3658	0.001402315	21.44904293
RuminococcaceaeNK4A214group	rs35559912	5	35288938	C	T	-0.092507085	0.020367383	4.89E-06	13976	0.0656	0.00147386	20.62611295
RuminococcaceaeNK4A214group	rs13087692	3	84725039	G	T	0.057462316	0.012593957	8.69E-06	15288	0.3052	0.001359879	20.81541221
RuminococcaceaeNK4A214group	rs6681678	1	100248591	T	C	-0.100174165	0.024000023	9.05E-06	13031	0.0497	0.00133515	17.41893007
RuminococcaceaeNK4A214group	rs11241747	5	123846318	T	C	0.053385843	0.012003462	6.59E-06	14822	0.3907	0.001332764	19.77791644
RuminococcaceaeUCG002	rs77564310	15	80713184	C	A	-0.071309265	0.014085525	3.29E-07	17000	0.1789	0.001505368	25.62682101
RuminococcaceaeUCG002	rs55793120	12	47384118	C	T	0.137396059	0.027413962	4.81E-07	11669	0.0507	0.002148015	25.11484381
RuminococcaceaeUCG002	rs10927423	1	14732458	A	C	-0.071361729	0.014771224	8.50E-07	17096	0.1829	0.001363361	23.33710324
RuminococcaceaeUCG002	rs67746927	4	12207874	G	C	-0.054237005	0.011035718	9.17E-07	16651	0.4414	0.001448506	24.15116348
RuminococcaceaeUCG002	rs116974815	11	111712942	A	C	-0.189730541	0.039656625	2.03E-06	5819	0.0577	0.003918227	22.88198499
RuminococcaceaeUCG002	rs7155595	14	77502546	A	C	0.056992918	0.011698636	1.15E-06	17084	0.3091	0.001387327	23.73124331
RuminococcaceaeUCG002	rs7120052	11	86335459	C	A	0.062479604	0.013552314	1.97E-06	17097	0.1759	0.001241624	21.25195166
RuminococcaceaeUCG002	rs10916131	1	227563126	T	C	-0.069333027	0.014675325	2.87E-06	17097	0.1382	0.001303822	22.31793668
RuminococcaceaeUCG002	rs79016051	1	238938497	T	C	-0.088774672	0.018942419	2.34E-06	16937	0.0905	0.001295114	21.96119729
RuminococcaceaeUCG002	rs12463378	19	54475808	G	A	-0.052206066	0.011208649	2.96E-06	16994	0.4175	0.001274928	21.69123493
RuminococcaceaeUCG002	rs11750293	5	123822114	T	G	-0.057830385	0.012051229	1.76E-06	17094	0.2813	0.001345306	23.0249482
RuminococcaceaeUCG002	rs2265670	1	190171640	G	C	-0.051240397	0.010928696	2.99E-06	17096	0.4583	0.001284209	21.9804934
RuminococcaceaeUCG002	rs15256	10	73820548	T	C	0.073237587	0.016833997	9.46E-06	17095	0.0865	0.001105971	18.92529999
RuminococcaceaeUCG002	rs882348	4	23325040	G	A	-0.079994585	0.017861803	5.45E-06	17097	0.1064	0.001171768	20.05486802
RuminococcaceaeUCG002	rs72874194	2	45178830	C	G	-0.077028853	0.016724954	3.47E-06	16651	0.0994	0.001272283	21.20922721
RuminococcaceaeUCG002	rs6793778	3	24045453	T	C	-0.055870572	0.012525794	9.81E-06	17094	0.2624	0.001162537	19.89321187
RuminococcaceaeUCG002	rs7342369	12	129451330	A	C	-0.052780292	0.011602332	5.66E-06	16651	0.3231	0.00124129	20.69192357
RuminococcaceaeUCG002	rs10964441	9	20131746	A	G	-0.149060086	0.034485997	7.45E-06	5346	0.0527	0.003482516	18.67560407
RuminococcaceaeUCG002	rs11607472	11	43344751	G	A	-0.0780229	0.017632484	7.19E-06	16282	0.1074	0.001201123	19.57779808
RuminococcaceaeUCG002	rs7249614	19	43637890	G	A	-0.049277826	0.011080679	9.07E-06	16651	0.3847	0.001186355	19.77507785
RuminococcaceaeUCG002	rs76847269	5	141014951	G	A	0.163508017	0.035615077	5.17E-06	7654	0.0567	0.002746171	21.07156643
RuminococcaceaeUCG002	rs6542556	2	120757853	G	A	0.050974014	0.011406021	7.86E-06	17094	0.3449	0.001167021	19.97001989
RuminococcaceaeUCG002	rs57079348	13	87920450	G	T	-0.07657295	0.01728195	7.22E-06	16372	0.1213	0.001197686	19.62963529
RuminococcaceaeUCG002	rs56030423	15	90780618	A	G	-0.098287388	0.021634426	6.30E-06	14937	0.0885	0.001379881	20.63700563
RuminococcaceaeUCG002	rs362417	14	73589896	C	G	-0.054862993	0.01209839	7.80E-06	17097	0.2664	0.001201329	20.56141497
RuminococcaceaeUCG002	rs113147300	9	114066670	G	A	-0.075841986	0.016456212	7.69E-06	16370	0.1322	0.001295829	21.23765652
RuminococcaceaeUCG003	rs73341549	7	51541468	C	T	-0.169857156	0.031876785	1.51E-07	6744	0.0507	0.004192533	28.3850621
RuminococcaceaeUCG003	rs6759615	2	205238716	G	A	0.10252284	0.020020394	7.86E-07	14410	0.0696	0.001816529	26.22018414
RuminococcaceaeUCG003	rs646327	19	49209851	A	G	0.058669624	0.01183695	7.83E-07	14406	0.4682	0.001702408	24.56330036
RuminococcaceaeUCG003	rs11613919	12	75496463	T	G	0.072760434	0.015571648	1.63E-06	14309	0.2127	0.001523526	21.83034917
RuminococcaceaeUCG003	rs11243416	9	134416970	C	T	-0.092565265	0.019120311	1.67E-06	14004	0.1014	0.001670813	23.43387875
RuminococcaceaeUCG003	rs16959793	15	35071718	C	A	-0.062527033	0.013125865	2.22E-06	14412	0.2803	0.001572071	22.68921699
RuminococcaceaeUCG003	rs4452755	8	82026852	C	A	-0.06344632	0.01347408	3.29E-06	14406	0.3052	0.00153675	22.16942056
RuminococcaceaeUCG003	rs10490280	2	37905976	T	C	-0.067209365	0.014330937	4.16E-06	14004	0.2177	0.001568111	21.99117068
RuminococcaceaeUCG003	rs4532474	6	105781538	A	G	0.076923106	0.017044961	4.82E-06	14412	0.1491	0.001411185	20.36391657
RuminococcaceaeUCG003	rs4629039	18	46485154	A	T	0.055374213	0.012265944	6.54E-06	14404	0.34	0.001412915	20.37759159
RuminococcaceaeUCG003	rs2523124	7	97348436	C	T	-0.054662483	0.012082341	5.78E-06	14409	0.3976	0.00141849	20.46521281
RuminococcaceaeUCG003	rs3013089	1	13794594	A	G	-0.05514734	0.012034599	4.38E-06	14408	0.3847	0.001455291	20.9954708
RuminococcaceaeUCG003	rs78720113	3	41982393	G	A	-0.115348392	0.02496006	7.59E-06	13078	0.0696	0.001630354	21.35332011
RuminococcaceaeUCG003	rs139730	22	25292719	C	G	-0.057765528	0.013064482	9.72E-06	14004	0.2863	0.001394104	19.54749253
RuminococcaceaeUCG004	rs6769553	3	54427795	G	A	0.084974255	0.015745058	7.91E-08	9501	0.2843	0.003056241	29.12022833
RuminococcaceaeUCG004	rs12125734	1	103732214	T	G	0.133971622	0.02574165	2.09E-07	8938	0.0865	0.003021331	27.08043711
RuminococcaceaeUCG004	rs511258	3	169966722	A	G	-0.075747368	0.016247466	4.52E-06	9500	0.2634	0.002282694	21.7306328
RuminococcaceaeUCG004	rs2248146	7	24791998	C	T	0.068945165	0.015364919	8.20E-06	9502	0.3221	0.002114525	20.13055055
RuminococcaceaeUCG004	rs10976229	9	7317307	G	T	0.095975994	0.021455386	7.04E-06	9116	0.1412	0.002190262	20.0058625
RuminococcaceaeUCG004	rs7569771	2	239846337	G	A	-0.075914029	0.01703081	8.12E-06	9502	0.2167	0.002086658	19.86470126
RuminococcaceaeUCG004	rs872501	8	139253064	A	G	0.116124682	0.025946001	5.81E-06	8473	0.1272	0.002358552	20.02652996
RuminococcaceaeUCG004	rs550351	1	18676399	C	A	0.078587023	0.018003041	9.43E-06	9498	0.4404	0.0020022	19.05103147
RuminococcaceaeUCG004	rs3800154	6	2119329	C	A	-0.079795901	0.017763932	6.12E-06	9406	0.2207	0.002140658	20.17393407
RuminococcaceaeUCG004	rs11961899	6	132887921	A	G	-0.070782539	0.01613814	9.18E-06	9501	0.2714	0.00202068	19.23330392
RuminococcaceaeUCG004	rs9818949	3	197683751	T	G	0.085992665	0.018867146	5.39E-06	9116	0.2187	0.002273618	20.76897712
RuminococcaceaeUCG004	rs7123615	11	15771251	G	C	-0.07861572	0.017959154	7.09E-06	9502	0.169	0.002012598	19.15824014
RuminococcaceaeUCG005	rs10950694	7	18026604	C	T	0.057762846	0.011412014	4.30E-07	15821	0.4235	0.001616724	25.61637395
RuminococcaceaeUCG005	rs34781347	20	16312851	A	G	0.188684782	0.03864836	6.05E-07	6061	0.0596	0.003917083	23.82694012
RuminococcaceaeUCG005	rs12288512	11	27747671	G	A	0.066635035	0.014435565	3.10E-06	15473	0.1799	0.001375199	21.30500165
RuminococcaceaeUCG005	rs60081663	5	32755085	G	C	0.158081538	0.031958601	9.28E-07	9342	0.0527	0.002612227	24.46210315
RuminococcaceaeUCG005	rs114279581	2	198122357	G	A	-0.146604207	0.031603425	3.22E-06	8465	0.0477	0.002535683	21.5140387
RuminococcaceaeUCG005	rs12458218	18	22575871	C	T	0.067732182	0.014452491	2.41E-06	16099	0.1769	0.001362429	21.96093295
RuminococcaceaeUCG005	rs35166120	8	3099727	G	C	-0.068615325	0.014625203	3.75E-06	16092	0.1849	0.00136595	22.00819665
RuminococcaceaeUCG005	rs7555878	1	187906034	G	A	0.058667737	0.012527736	2.81E-06	16100	0.2803	0.001360305	21.92802444
RuminococcaceaeUCG005	rs394449	17	7034575	T	A	0.069290871	0.014871206	2.60E-06	15728	0.1789	0.001378438	21.70723241
RuminococcaceaeUCG005	rs10873449	14	94630731	C	T	0.06548432	0.01439735	4.11E-06	16098	0.169	0.001283453	20.68500286
RuminococcaceaeUCG005	rs2893871	10	62662781	A	G	-0.073643982	0.015547986	3.54E-06	16103	0.1521	0.001391281	22.43222308
RuminococcaceaeUCG005	rs72776570	10	4240906	A	C	0.087067007	0.019717899	5.36E-06	15376	0.0825	0.001266462	19.49527898
RuminococcaceaeUCG005	rs898577	15	68705697	C	T	-0.12301218	0.028667054	7.46E-06	9991	0.0547	0.001839592	18.40954926
RuminococcaceaeUCG005	rs7449320	5	154003091	A	C	0.059916334	0.013083635	4.81E-06	16095	0.2207	0.001301299	20.96909279
RuminococcaceaeUCG005	rs10937802	4	7302344	A	G	0.075581108	0.016822622	8.17E-06	15821	0.0974	0.001274241	20.18293109
RuminococcaceaeUCG005	rs7586445	2	239509030	A	G	0.07823492	0.017645763	8.81E-06	15099	0.1262	0.001300191	19.65453886
RuminococcaceaeUCG005	rs55793120	12	47384118	C	T	0.121547709	0.0279546	7.37E-06	11224	0.0507	0.001681545	18.90207971
RuminococcaceaeUCG009	rs8009993	14	39306809	C	G	-0.135936179	0.024485659	4.42E-08	7389	0.1292	0.004153872	30.81264241
RuminococcaceaeUCG009	rs1550196	17	32786955	A	G	0.130841508	0.026247787	1.13E-06	7389	0.1173	0.003351676	24.84209035
RuminococcaceaeUCG009	rs4708333	6	78106701	G	T	-0.084032963	0.017475702	1.56E-06	7511	0.3022	0.003069004	23.11609389
RuminococcaceaeUCG009	rs61779334	1	39983022	C	G	-0.138137216	0.029207242	1.94E-06	6865	0.1044	0.003247783	22.36216023
RuminococcaceaeUCG009	rs4079028	1	202299085	T	C	0.091562303	0.019936034	3.28E-06	7480	0.1938	0.002812103	21.08821208
RuminococcaceaeUCG009	rs2058609	12	12970792	G	A	0.081646419	0.017471971	3.12E-06	7510	0.3141	0.002899276	21.83105814
RuminococcaceaeUCG009	rs12508214	4	7426937	T	C	-0.077464871	0.016893699	4.75E-06	7511	0.3509	0.002791569	21.02056842
RuminococcaceaeUCG009	rs9558661	13	106650093	C	T	-0.089782261	0.020073862	7.01E-06	7480	0.1869	0.002667213	19.99876071
RuminococcaceaeUCG009	rs758191	16	1979831	G	T	0.177019514	0.037511304	9.01E-06	5829	0.0636	0.003805992	22.26224337
RuminococcaceaeUCG009	rs2192926	2	75512668	G	A	-0.089048031	0.019298901	4.88E-06	7511	0.2366	0.002826548	21.28471403
RuminococcaceaeUCG009	rs113006825	6	51803869	C	T	-0.092889294	0.020803474	7.98E-06	7165	0.1799	0.002774832	19.93142533
RuminococcaceaeUCG009	rs138460696	2	66396776	G	A	0.13927429	0.031579435	9.81E-06	6865	0.1064	0.002825296	19.44494224
RuminococcaceaeUCG009	rs6952765	7	32001710	A	G	0.073209862	0.016677682	8.13E-06	7511	0.4612	0.002558923	19.26425203
RuminococcaceaeUCG009	rs78410648	19	52399401	G	A	0.120988897	0.027731677	9.67E-06	7510	0.0974	0.00252813	19.02931192
RuminococcaceaeUCG010	rs35506912	15	36607072	C	G	-0.069374287	0.014792554	3.21E-06	12793	0.2495	0.001716297	21.99089242
RuminococcaceaeUCG010	rs682403	9	135968557	G	A	-0.058816059	0.01246713	2.37E-06	12864	0.4761	0.001727158	22.25314126
RuminococcaceaeUCG010	rs6958419	7	16349864	T	C	-0.058571831	0.012499376	2.84E-06	12870	0.4891	0.001703264	21.95500043
RuminococcaceaeUCG010	rs2820282	6	104728618	C	A	-0.059230421	0.012591704	2.85E-06	12865	0.4523	0.001716977	22.12346275
RuminococcaceaeUCG010	rs12597105	16	5233941	A	G	0.067085456	0.014441482	4.87E-06	12415	0.2773	0.001735131	21.57561723
RuminococcaceaeUCG010	rs7935775	11	130676996	T	A	-0.063135075	0.013795347	4.99E-06	12864	0.3002	0.001625525	20.94154104
RuminococcaceaeUCG010	rs73218807	4	31057482	A	G	-0.166210686	0.036793834	6.43E-06	6714	0.0577	0.00303018	20.40038686
RuminococcaceaeUCG010	rs7441445	4	40707798	T	C	-0.056949974	0.012650232	6.80E-06	12852	0.4354	0.001574472	20.26387297
RuminococcaceaeUCG011	rs1416041	6	105073676	C	A	-0.182339224	0.033989816	7.04E-08	3632	0.1342	0.007861206	28.76228275
RuminococcaceaeUCG011	rs12724320	1	179370499	T	C	-0.120880657	0.024922917	1.52E-06	3632	0.2753	0.006435262	23.51130161
RuminococcaceaeUCG011	rs79113084	12	29634919	T	C	-0.152165548	0.031751932	2.06E-06	3610	0.1551	0.006321658	22.95364651
RuminococcaceaeUCG011	rs9729514	1	219901055	G	A	0.18493353	0.039461636	2.37E-06	3632	0.1024	0.00601059	21.95037492
RuminococcaceaeUCG011	rs2729556	7	111763988	T	C	-0.109096996	0.023369889	3.19E-06	3632	0.499	0.005964422	21.78076187
RuminococcaceaeUCG011	rs10274562	7	11222521	T	C	0.11091724	0.024455551	6.50E-06	3632	0.3519	0.005631766	20.55909469
RuminococcaceaeUCG011	rs4490371	3	76205107	C	T	-0.111816319	0.024896269	7.75E-06	3610	0.331	0.005556671	20.16049401
RuminococcaceaeUCG011	rs12636310	3	185469491	A	G	0.132725381	0.028203654	2.81E-06	3632	0.2177	0.00606054	22.13390243
RuminococcaceaeUCG013	rs12781711	10	2219930	T	C	-0.065612917	0.011747657	2.55E-08	16772	0.3131	0.001856454	31.19064591
RuminococcaceaeUCG013	rs12189346	5	141395140	A	G	0.068496125	0.014558037	1.68E-06	16470	0.163	0.001342299	22.13469924
RuminococcaceaeUCG013	rs75088940	12	30245557	C	T	-0.094296811	0.02007125	2.55E-06	15638	0.0934	0.001409456	22.06935396
RuminococcaceaeUCG013	rs16918863	10	19780463	C	A	0.111491182	0.024015687	4.16E-06	12643	0.0606	0.001701771	21.54876025
RuminococcaceaeUCG013	rs76973485	3	9534657	T	G	0.194975714	0.041821342	3.35E-06	5299	0.0368	0.004085013	21.72706983
RuminococcaceaeUCG013	rs12485353	3	197049996	A	G	-0.060790269	0.013084699	4.19E-06	16771	0.1789	0.001285355	21.58186088
RuminococcaceaeUCG013	rs9565219	13	76583319	A	T	-0.052459177	0.011770144	8.73E-06	16772	0.337	0.001182988	19.86220997
RuminococcaceaeUCG013	rs1729063	16	10863459	C	G	-0.053341105	0.01207565	9.64E-06	16470	0.328	0.001183301	19.50968396
RuminococcaceaeUCG013	rs7784330	7	32530997	A	G	-0.049832949	0.011206613	8.16E-06	16770	0.3887	0.001177713	19.77118204
RuminococcaceaeUCG013	rs11581881	1	9361576	T	C	0.066121072	0.014473649	4.73E-06	15730	0.1809	0.00132501	20.86740724
RuminococcaceaeUCG013	rs2428106	9	136620584	G	C	-0.0490863	0.010990264	8.38E-06	16768	0.4394	0.001188247	19.94584798
RuminococcaceaeUCG013	rs2730183	8	40311885	A	G	-0.048869155	0.010990742	8.44E-06	16772	0.4642	0.001177387	19.76805032
RuminococcaceaeUCG013	rs9313055	5	3628882	C	T	0.105087207	0.023446005	9.55E-06	15764	0.0686	0.001272748	20.08662097
RuminococcaceaeUCG013	rs12336782	9	13609119	C	T	-0.085604658	0.018931084	8.60E-06	16772	0.0815	0.001217671	20.44523123
RuminococcaceaeUCG013	rs4385846	10	115650278	T	G	0.05984045	0.013180685	6.46E-06	16772	0.2068	0.001227426	20.60923836
RuminococcaceaeUCG014	rs115777838	5	26110626	C	T	-0.188349525	0.038664295	4.62E-07	5674	0.0537	0.004164923	23.72224406
RuminococcaceaeUCG014	rs72809222	2	57205854	C	T	0.067177506	0.013983796	2.41E-06	13922	0.2515	0.001654919	23.07465459
RuminococcaceaeUCG014	rs12638134	3	101334609	G	T	0.058254795	0.011965732	1.21E-06	14403	0.3897	0.001642925	23.69870024
RuminococcaceaeUCG014	rs56105232	9	14363769	A	G	0.139275689	0.029913177	2.91E-06	9190	0.0726	0.002353351	21.67359889
RuminococcaceaeUCG014	rs995642	2	134854659	T	C	0.060047967	0.012641687	1.90E-06	14402	0.326	0.00156417	22.55933073
RuminococcaceaeUCG014	rs10941294	5	36435597	T	C	-0.122057405	0.026001669	2.40E-06	12615	0.0686	0.001743735	22.03215315
RuminococcaceaeUCG014	rs79640386	18	4084336	A	T	-0.110863476	0.024809787	8.74E-06	13692	0.0646	0.001456234	19.9649155
RuminococcaceaeUCG014	rs439810	2	119467367	C	G	-0.057712693	0.012667538	7.04E-06	14403	0.2972	0.001439063	20.75381336
RuminococcaceaeUCG014	rs10495392	1	237422989	T	C	-0.082485954	0.018719441	9.96E-06	13902	0.1193	0.001394732	19.41385491
RuminococcaceaeUCG014	rs62478832	7	109564034	A	T	-0.058128986	0.012903031	6.04E-06	14331	0.2883	0.0014142	20.29277388
RuminococcaceaeUCG014	rs61898819	11	126024042	T	A	0.060786464	0.01387607	9.92E-06	14325	0.2107	0.001337842	19.18757866
RuminococcaceaeUCG014	rs853612	10	119928413	G	A	-0.05282572	0.011936668	9.75E-06	14403	0.4026	0.001357943	19.58232731
RuminococcaceaeUCG014	rs73186226	3	123829361	A	G	-0.099385194	0.02168186	6.72E-06	13760	0.0875	0.001524647	21.00811923
RuminococcaceaeUCG014	rs34402072	8	3636548	T	C	-0.068802318	0.015608285	9.80E-06	13863	0.1918	0.001399685	19.42822468
RuminococcaceaeUCG014	rs74060145	1	15322582	G	C	-0.115766761	0.025419855	8.71E-06	13011	0.0646	0.001591546	20.73742692
RuminococcaceaeUCG014	rs77627087	16	87759750	G	C	0.067561994	0.015010339	7.43E-06	14390	0.1859	0.001405892	20.25645931
RuminococcaceaeUCG014	rs17296933	19	49175964	G	C	-0.08295439	0.018505763	7.34E-06	13177	0.1272	0.001522602	20.09087468
RuminococcaceaeUCG014	rs10791168	11	131659000	G	A	-0.066462357	0.015006876	9.76E-06	14403	0.1839	0.001359962	19.61149071
Ruminococcus1	rs10769159	11	45688595	C	G	-0.064027674	0.011005922	5.29E-09	16603	0.5338	0.002034284	33.83999128
Ruminococcus1	rs7117576	11	114023573	G	A	0.082950453	0.017089133	6.48E-07	16606	0.0885	0.001416826	23.55836442
Ruminococcus1	rs17781867	17	71256018	T	C	0.099927121	0.021172816	1.96E-06	14349	0.0924	0.001549938	22.27147494
Ruminococcus1	rs7583465	2	10533921	T	C	0.052765423	0.011261892	2.56E-06	16588	0.3767	0.001321624	21.94945681
Ruminococcus1	rs78613526	2	65925212	A	G	0.167496641	0.036763917	5.11E-06	7266	0.0427	0.002848619	20.7514803
Ruminococcus1	rs78572139	5	15944587	A	G	0.1250377	0.027941129	5.23E-06	11667	0.0706	0.001713523	20.02256021
Ruminococcus1	rs3000856	1	12778598	A	T	-0.070999702	0.016276599	9.28E-06	16126	0.1342	0.001178547	19.02531563
Ruminococcus1	rs6493760	15	55439182	T	C	0.053526195	0.011588457	3.38E-06	16126	0.3966	0.001321237	21.33180582
Ruminococcus1	rs11783695	8	144596903	T	G	-0.07341143	0.016139812	4.73E-06	16606	0.1511	0.001244299	20.68607696
Ruminococcus1	rs10995816	10	65870347	G	C	-0.07620021	0.017468886	8.38E-06	16597	0.1123	0.00114513	19.02521541
Ruminococcus1	rs10167839	2	181882879	G	A	0.051950897	0.011630648	8.09E-06	16605	0.3439	0.001200101	19.94922088
Ruminococcus1	rs3819978	1	241789757	T	C	-0.115039796	0.026013681	8.74E-06	12769	0.0586	0.001529224	19.55350282
Ruminococcus1	rs4849717	2	119481372	A	T	0.132763838	0.029981613	8.83E-06	10484	0.0527	0.001866857	19.60499626
Ruminococcus1	rs6105066	20	13258628	C	T	-0.060705188	0.01342499	5.06E-06	16049	0.2495	0.001272397	20.44417423
Ruminococcus2	rs78120384	3	106664363	G	A	-0.192815497	0.039204507	3.31E-07	6082	0.0726	0.003961336	24.18070986
Ruminococcus2	rs12986628	2	238103439	T	C	0.066593727	0.014016808	2.14E-06	14714	0.2127	0.001531694	22.56884683
Ruminococcus2	rs7635831	3	173040924	A	G	0.061834357	0.012903108	1.98E-06	14924	0.2932	0.001536448	22.96216338
Ruminococcus2	rs2997412	13	62067781	G	A	-0.056843902	0.012232461	4.22E-06	15336	0.2803	0.001406102	21.59153065
Ruminococcus2	rs2368224	2	182656416	G	T	0.199647633	0.043845344	3.63E-06	3026	0.0477	0.006805293	20.72021391
Ruminococcus2	rs4400279	7	16804578	G	A	0.05461138	0.012007747	5.80E-06	15333	0.3638	0.001347196	20.68171672
Ruminococcus2	rs58681734	9	137557890	G	A	0.07238752	0.016078702	4.18E-06	15338	0.1511	0.001319724	20.26603525
Ruminococcus2	rs1819812	7	151435722	T	G	0.084235642	0.018489341	5.28E-06	14868	0.1163	0.001394089	20.75345819
Ruminococcus2	rs12406309	1	108074445	C	A	-0.063192979	0.014227548	9.79E-06	15339	0.1909	0.001284465	19.72517629
Ruminococcus2	rs2846589	18	862477	T	G	0.052209321	0.011638161	7.59E-06	14924	0.4543	0.001346657	20.12190857
Ruminococcus2	rs55707116	9	79919385	A	C	0.08655215	0.01891409	8.01E-06	15336	0.1024	0.001363578	20.93766084
Ruminococcus2	rs75140805	11	12148588	G	T	0.083682495	0.017644509	3.95E-06	14249	0.1581	0.001576089	22.48998406
Ruminococcus2	rs4799823	18	33456427	T	C	0.083700126	0.018226258	5.40E-06	14650	0.1392	0.001437457	21.08617956
Ruminococcus2	rs61791565	4	24655463	C	T	-0.052350302	0.011711882	6.79E-06	15319	0.3688	0.001302532	19.97690947
Ruminococcus2	rs7693984	4	4268322	A	G	-0.102821803	0.023508663	9.42E-06	14154	0.0825	0.001349736	19.12727981
Ruminococcusgauvreauiigroup	rs2047242	10	29201860	G	A	-0.06760301	0.013373773	2.46E-07	13369	0.2972	0.001907638	25.54813323
Ruminococcusgauvreauiigroup	rs71386687	16	2767894	G	T	0.121036908	0.02385996	2.91E-07	11340	0.0596	0.002264116	25.72880429
Ruminococcusgauvreauiigroup	rs9870933	3	112372317	G	A	0.062164279	0.012607163	8.49E-07	13382	0.4085	0.001813584	24.30984417
Ruminococcusgauvreauiigroup	rs1391597	12	61119266	T	C	0.059028381	0.012487351	1.86E-06	13382	0.3807	0.001667	22.3416986
Ruminococcusgauvreauiigroup	rs431418	5	166419552	G	A	-0.094737043	0.02101571	5.54E-06	13289	0.1193	0.001526847	20.31824295
Ruminococcusgauvreauiigroup	rs10931481	2	191954852	A	G	0.061009638	0.013048446	3.38E-06	13382	0.3111	0.001630983	21.85820101
Ruminococcusgauvreauiigroup	rs289410	15	85563483	A	G	-0.065492577	0.013910104	2.27E-06	13380	0.2684	0.001654049	22.16452764
Ruminococcusgauvreauiigroup	rs2105937	1	20552072	G	A	0.058021543	0.012780587	5.10E-06	13364	0.334	0.001539825	20.60686703
Ruminococcusgauvreauiigroup	rs2166943	8	137090850	C	A	0.056697379	0.012349673	5.28E-06	13377	0.4384	0.001573159	21.0741527
Ruminococcusgauvreauiigroup	rs12539819	7	153487396	T	C	0.110653536	0.02406836	4.49E-06	11860	0.0954	0.001779015	21.13315593
Ruminococcusgauvreauiigroup	rs12079579	1	161880482	G	A	0.095532379	0.021343619	5.04E-06	12986	0.0726	0.001540353	20.03079368
Ruminococcusgauvreauiigroup	rs73802842	4	18824860	A	C	0.07368081	0.016966478	7.48E-06	13382	0.1431	0.00140732	18.85647281
Ruminococcusgauvreauiigroup	rs13188803	5	112627773	A	T	0.070941873	0.015685519	7.28E-06	12834	0.1879	0.001591306	20.45218918
Ruminococcusgnavusgroup	rs13163520	5	18662686	A	G	-0.127377481	0.023388325	5.61E-08	6326	0.1809	0.004666877	29.65170882
Ruminococcusgnavusgroup	rs934940	2	122096018	C	A	-0.105044905	0.022958834	2.74E-06	6309	0.1849	0.003307129	20.927272
Ruminococcusgnavusgroup	rs9872758	3	66701616	C	T	0.084923254	0.017664313	1.66E-06	6398	0.4771	0.00359956	23.10595686
Ruminococcusgnavusgroup	rs2909242	8	129224680	A	C	-0.090996476	0.018351012	7.41E-07	6401	0.3857	0.003826628	24.58065121
Ruminococcusgnavusgroup	rs3124783	9	135838591	G	A	-0.115989721	0.02490991	2.67E-06	6401	0.1203	0.003375812	21.67499314
Ruminococcusgnavusgroup	rs62167033	2	144700007	C	T	0.185289033	0.039629529	3.50E-06	5194	0.0706	0.004191173	21.85215861
Ruminococcusgnavusgroup	rs12989336	2	36259341	A	G	-0.084686061	0.01879361	7.12E-06	6401	0.3052	0.003162133	20.29867622
Ruminococcusgnavusgroup	rs12136548	1	115168097	T	C	0.090194566	0.019647574	3.10E-06	6401	0.2913	0.003281463	21.06721605
Ruminococcusgnavusgroup	rs78399089	3	146290310	C	T	0.144444798	0.032661769	6.63E-06	5944	0.0825	0.003279585	19.55141756
Ruminococcusgnavusgroup	rs11597105	10	6512581	G	A	0.114672834	0.025065269	6.95E-06	6328	0.1123	0.003296672	20.92372753
Ruminococcusgnavusgroup	rs11864644	16	433078	C	T	-0.139803729	0.031825335	5.01E-06	6241	0.0706	0.003082454	19.29089424
Ruminococcusgnavusgroup	rs4388134	4	190110710	T	C	-0.090499668	0.020354415	9.12E-06	6399	0.2455	0.003079818	19.76245923
Ruminococcustorquesgroup	rs35866622	19	49218060	C	T	-0.061202384	0.010942125	2.21E-08	17240	0.4404	0.001811376	31.28116815
Ruminococcustorquesgroup	rs773123	12	56494998	A	T	0.082400465	0.017386159	1.59E-06	17011	0.1123	0.001318709	22.45954423
Ruminococcustorquesgroup	rs10904297	10	4639762	G	A	-0.167804385	0.038981237	2.69E-06	3143	0.0298	0.005861354	18.51905963
Ruminococcustorquesgroup	rs8080469	17	14532347	A	G	0.049072662	0.010703625	3.50E-06	17798	0.5189	0.001179597	21.01689891
Ruminococcustorquesgroup	rs77034621	8	76769843	G	T	-0.151552842	0.033587775	6.07E-06	8567	0.0527	0.002370861	20.35468082
Ruminococcustorquesgroup	rs73130967	7	54781314	T	A	0.077037483	0.016826423	3.71E-06	17011	0.1123	0.00123071	20.95894866
Ruminococcustorquesgroup	rs1972694	15	25326425	A	T	-0.061409435	0.013732055	8.93E-06	17353	0.1839	0.00115113	19.99627319
Ruminococcustorquesgroup	rs12434631	14	26130404	G	A	0.074696994	0.015340053	2.77E-06	17353	0.1402	0.001364536	23.70841125
Ruminococcustorquesgroup	rs4073731	11	132663147	C	T	0.065194801	0.014222118	4.05E-06	17793	0.1759	0.001179602	21.01108761
Ruminococcustorquesgroup	rs13154778	5	56952803	A	T	0.056335821	0.012952644	7.16E-06	17795	0.1859	0.001061923	18.91488065
Ruminococcustorquesgroup	rs1475330	6	67262102	C	T	0.052349242	0.011820049	8.13E-06	17353	0.3012	0.00112906	19.61246373
Ruminococcustorquesgroup	rs10967781	9	27225258	A	C	0.050799379	0.011332229	8.37E-06	17791	0.3181	0.001128224	20.09265256
Ruminococcustorquesgroup	rs8141465	22	21358653	G	A	0.048077756	0.010744211	9.65E-06	17791	0.5427	0.001124218	20.02121966
Sellimonas	rs13417181	2	174308394	C	T	0.166509314	0.033752138	7.62E-07	3047	0.2157	0.007924046	24.32144302
Sellimonas	rs2371572	2	213214174	C	A	0.127348939	0.025086238	4.46E-07	3154	0.5487	0.008104456	25.75396561
Sellimonas	rs113379006	3	42008186	C	T	-0.162758788	0.035702495	7.21E-06	3154	0.168	0.006546028	20.76903338
Sellimonas	rs2187447	11	79332972	C	A	0.243457117	0.052769543	3.98E-06	3028	0.0606	0.006980399	21.27116767
Sellimonas	rs2016057	15	52105282	C	A	-0.125877526	0.02561532	1.03E-06	3154	0.3907	0.007598408	24.13355765
Sellimonas	rs72553859	1	247579710	C	G	-0.150458067	0.033262641	5.38E-06	3154	0.175	0.006445366	20.44758447
Sellimonas	rs56203279	7	111501524	C	T	-0.124045002	0.026911497	3.72E-06	3154	0.33	0.006691222	21.23280434
Sellimonas	rs553697	6	93730393	C	T	-0.153767275	0.033909892	6.13E-06	3047	0.162	0.006703191	20.54896106
Sellimonas	rs7968030	12	100709313	T	A	-0.127110283	0.028061737	5.56E-06	3095	0.2833	0.006585701	20.50461127
Sellimonas	rs4600608	2	180278564	G	A	-0.137151754	0.03017017	4.95E-06	3095	0.2386	0.006632792	20.65220786
Sellimonas	rs41816	7	106250164	G	A	0.132201227	0.029108726	8.39E-06	3154	0.2515	0.006497286	20.61337522
Senegalimassilia	rs11787826	9	34332382	A	C	0.081327043	0.017115415	2.63E-06	6923	0.4284	0.003250773	22.57197644
Senegalimassilia	rs72887800	17	74949284	A	T	-0.082246156	0.017572066	2.42E-06	6923	0.3777	0.003154417	21.90080444
Senegalimassilia	rs7225245	17	48379615	A	G	0.079173009	0.017042101	4.18E-06	6923	0.4583	0.003107863	21.57657776
Senegalimassilia	rs57512504	13	19489214	A	T	0.081949442	0.017224097	2.03E-06	6923	0.4612	0.00325917	22.63047069
Senegalimassilia	rs10036909	5	127861692	T	C	0.185519381	0.040088092	8.05E-06	4996	0.0696	0.004268425	21.40789267
Senegalimassilia	rs13383270	2	220831701	C	G	0.077467918	0.017084039	6.04E-06	6923	0.4195	0.002961286	20.55593269
Senegalimassilia	rs1990708	2	206654123	C	A	-0.109619487	0.024778524	8.91E-06	6923	0.1262	0.00281906	19.56587067
Senegalimassilia	rs2017373	14	34431996	T	C	0.078225822	0.017684094	9.50E-06	6923	0.3738	0.002818477	19.56181518
Slackia	rs8901	17	74267010	T	C	0.093459378	0.018681296	6.07E-07	6063	0.3708	0.004111072	25.02006717
Slackia	rs4492265	7	13523683	G	A	-0.0905757	0.019165844	2.41E-06	6063	0.3101	0.003670144	22.32668304
Slackia	rs16894137	8	96946291	T	C	-0.12279207	0.026304664	2.71E-06	6063	0.1431	0.003581207	21.78370955
Slackia	rs112764253	7	78282725	A	T	0.194713531	0.041159784	3.40E-06	5634	0.0408	0.003956467	22.37133419
Slackia	rs12440440	15	34041896	G	A	0.090193357	0.019058248	2.63E-06	6063	0.3091	0.003680394	22.38926759
Slackia	rs35156985	7	99451715	C	T	-0.155708877	0.034808468	8.06E-06	5965	0.0636	0.003343428	20.00374443
Slackia	rs10409783	19	4555786	G	A	0.095082845	0.021123946	7.70E-06	5941	0.2833	0.003398726	20.25387078
Slackia	rs13339230	16	7460475	G	C	0.147054846	0.033063509	7.42E-06	6063	0.0885	0.00325206	19.775047
Slackia	rs58767323	4	57167507	C	G	-0.102833438	0.022707713	4.60E-06	6063	0.1899	0.003371071	20.50116997
Streptococcus	rs11110281	12	100584014	C	T	-0.137518884	0.022739814	2.58E-09	15120	0.0676	0.002412959	36.56734357
Streptococcus	rs4968759	17	61298020	G	A	-0.051510944	0.011206836	3.78E-06	16384	0.4264	0.001287815	21.12418676
Streptococcus	rs11764382	7	46774896	G	A	-0.06953447	0.014367132	1.29E-06	16387	0.1909	0.001427382	23.42109251
Streptococcus	rs72739637	15	41663393	G	A	0.095994182	0.019321261	1.03E-06	14920	0.1064	0.001651704	24.68088187
Streptococcus	rs1918540	11	131649446	A	G	0.059639038	0.012814811	2.44E-06	16373	0.2525	0.001321096	21.65627772
Streptococcus	rs17708276	8	10199548	G	A	-0.079395519	0.017062753	3.04E-06	16278	0.1282	0.001328359	21.64912918
Streptococcus	rs11720390	3	94103591	A	G	0.107023904	0.022812145	3.59E-06	15220	0.0746	0.001444066	22.00757791
Streptococcus	rs395407	5	169689604	C	G	-0.079278061	0.01736973	4.37E-06	15864	0.1421	0.001311406	20.82884432
Streptococcus	rs10448310	9	93556174	G	A	-0.051793473	0.011132356	3.31E-06	16384	0.4304	0.001319419	21.64327094
Streptococcus	rs7916711	10	28588269	G	A	0.102890941	0.021736227	2.72E-06	15294	0.0646	0.001462949	22.40418491
Streptococcus	rs71481756	10	8102404	G	T	0.09310478	0.020794918	6.51E-06	14526	0.0994	0.001378112	20.0433229
Streptococcus	rs2370083	14	97526750	T	G	-0.081683584	0.018585095	9.75E-06	16277	0.0885	0.001185361	19.31464041
Streptococcus	rs10028567	4	53657577	T	C	-0.092116652	0.019188114	7.30E-06	16311	0.0815	0.00141097	23.04403021
Streptococcus	rs6806351	3	132058723	C	T	-0.063382863	0.013664741	4.94E-06	15973	0.2087	0.001345147	21.51228287
Streptococcus	rs57646748	4	37452858	A	G	-0.090769573	0.020034438	5.48E-06	15939	0.0676	0.001286193	20.52446031
Streptococcus	rs9903102	17	80576624	A	C	-0.070948345	0.015527498	4.18E-06	16384	0.164	0.001272649	20.87510049
Streptococcus	rs6563952	16	73391982	C	G	0.082734414	0.018003533	5.82E-06	16387	0.0924	0.001287058	21.11562414
Subdoligranulum	rs12638227	3	62327558	C	G	-0.055728761	0.010855202	2.48E-07	17165	0.4652	0.001533108	26.35313939
Subdoligranulum	rs10065321	5	141857415	C	T	-0.051282785	0.010810523	2.10E-06	17589	0.3678	0.001277772	22.50092728
Subdoligranulum	rs4347804	2	218215847	G	A	0.166063165	0.035748326	2.18E-06	4312	0.0417	0.004979531	21.56918459
Subdoligranulum	rs6555306	5	4671383	C	T	-0.074077668	0.015546287	2.81E-06	17591	0.1223	0.001289052	22.70240589
Subdoligranulum	rs3761728	4	48990885	G	T	-0.054345782	0.011886608	3.87E-06	17570	0.2425	0.001188304	20.90096699
Subdoligranulum	rs2114677	10	125472937	T	C	-0.104176347	0.023082878	2.72E-06	15566	0.0557	0.001306813	20.36585023
Subdoligranulum	rs75158211	19	29644694	C	T	-0.07234304	0.015933044	7.52E-06	17165	0.1113	0.001199585	20.61319998
Subdoligranulum	rs2171249	6	153694029	T	C	0.10674366	0.023321252	4.51E-06	14679	0.0736	0.001425163	20.94697401
Subdoligranulum	rs35940633	14	86933898	A	G	-0.051100832	0.011001029	4.22E-06	17582	0.3628	0.001225712	21.57446081
Subdoligranulum	rs76528319	5	117799448	T	G	-0.143278588	0.031066225	7.41E-06	8468	0.0398	0.00250562	21.26586361
Subdoligranulum	rs1667315	2	232408743	A	G	0.0485017	0.010745207	6.72E-06	17586	0.4374	0.001157216	20.37205927
Subdoligranulum	rs76664262	3	183716408	A	T	0.083407827	0.018535669	4.87E-06	16712	0.0934	0.00121016	20.24627315
Subdoligranulum	rs10497836	2	200288718	T	C	-0.052406498	0.011869733	8.38E-06	17579	0.2803	0.001107676	19.49121659
Subdoligranulum	rs16962433	16	13684415	T	A	0.085599862	0.018921315	7.65E-06	15857	0.1083	0.001289028	20.46391363
Sutterella	rs13173038	5	58499183	G	A	-0.071807564	0.015162698	2.73E-06	13245	0.2207	0.001690444	22.42445133
Sutterella	rs2321387	13	58689340	A	G	-0.059287622	0.012450922	1.87E-06	13252	0.5298	0.001708052	22.67041526
Sutterella	rs7499539	16	85038065	G	A	0.061747829	0.013099845	2.36E-06	13254	0.3231	0.001673542	22.21495915
Sutterella	rs62501473	7	150126751	A	G	0.069423259	0.014941649	5.52E-06	12762	0.2286	0.00168873	21.58464247
Sutterella	rs143438747	1	63278549	C	T	-0.145792693	0.030686706	3.28E-06	9368	0.0547	0.002403693	22.56722917
Sutterella	rs9350083	6	18583878	G	T	-0.059306886	0.013392944	8.23E-06	13254	0.2992	0.001477301	19.60616261
Sutterella	rs7638039	3	70588939	C	T	0.064562374	0.014388651	8.66E-06	13236	0.2326	0.001518805	20.1304372
Sutterella	rs11591622	10	102520687	G	T	-0.0688382	0.015137492	6.50E-06	12604	0.2157	0.001638064	20.67674778
Sutterella	rs2613606	7	111285025	T	C	-0.055679377	0.012411747	7.20E-06	13249	0.3936	0.001516633	20.12136057
Sutterella	rs1145877	6	82386821	G	A	-0.073548024	0.016241333	7.20E-06	13251	0.159	0.001545178	20.50374215
Sutterella	rs607327	11	111695709	T	C	0.057833353	0.012905264	6.63E-06	13251	0.3767	0.001513271	20.07971
Sutterella	rs2050185	6	147936781	A	G	0.057513842	0.012876636	7.97E-06	13243	0.3777	0.00150418	19.94684971
Terrisporobacter	rs1883097	11	8938819	T	C	0.226398815	0.045464179	4.16E-07	4417	0.0557	0.005582784	24.78636842
Terrisporobacter	rs2569953	3	144148905	C	A	-0.077559072	0.01746408	8.95E-06	6637	0.4195	0.002962875	19.71709248
Terrisporobacter	rs7184125	16	15920394	C	T	0.091256006	0.020549332	8.48E-06	6232	0.2326	0.003154481	19.71460607
Terrisporobacter	rs2872237	19	17026940	A	C	-0.08145049	0.017594312	3.97E-06	6632	0.4344	0.003221048	21.42455726
Terrisporobacter	rs58405430	11	20621043	T	G	0.134617158	0.030117736	7.94E-06	6176	0.1153	0.003224381	19.97172299
Terrisporobacter	rs7034891	9	117245252	C	G	-0.079920945	0.01737936	4.54E-06	6629	0.4841	0.003179966	21.14085902
Turicibacter	rs149744580	2	63366962	G	A	0.169882696	0.031547837	7.01E-08	8459	0.0527	0.003416283	28.99054798
Turicibacter	rs4869133	5	95717619	A	G	0.131186095	0.027196968	2.55E-06	8256	0.0885	0.002810236	23.2610547
Turicibacter	rs12603364	17	43117476	C	T	0.110860918	0.022559841	8.67E-07	8923	0.1074	0.002698984	24.14279336
Turicibacter	rs11054680	12	12242455	C	T	-0.104751216	0.02269975	2.31E-06	8928	0.0964	0.002379508	21.29014885
Turicibacter	rs55756211	7	130972179	C	T	-0.115115214	0.024070764	2.81E-06	8941	0.1163	0.002551468	22.86591204
Turicibacter	rs61265175	11	1681862	C	G	-0.085859068	0.018577761	4.14E-06	8941	0.2326	0.002383215	21.35445272
Turicibacter	rs7199484	16	49826299	A	G	-0.07314282	0.016017166	5.77E-06	8948	0.332	0.002325065	20.84850677
Turicibacter	rs11649454	16	10181248	C	G	0.095089088	0.020343331	3.27E-06	8943	0.1392	0.002437105	21.84339263
Turicibacter	rs2834977	21	36929643	C	T	-0.095999549	0.020826107	3.96E-06	8946	0.173	0.002369534	21.24345182
Turicibacter	rs2952020	8	26027842	A	G	-0.075901896	0.016576375	5.63E-06	8949	0.2227	0.002337412	20.96182379
Turicibacter	rs11666533	19	11864932	T	C	-0.111689111	0.024843618	7.37E-06	8256	0.0795	0.002442083	20.20629898
Turicibacter	rs4247078	15	92605098	G	C	0.071037672	0.015522123	5.46E-06	8948	0.338	0.002335253	20.94006942
Turicibacter	rs2221441	5	170048048	C	G	0.071036413	0.015343033	3.46E-06	8720	0.4056	0.002452205	21.43087834
Turicibacter	rs3734633	6	126111881	A	G	-0.120956846	0.026830036	5.32E-06	8626	0.0974	0.002350644	20.31971791
Tyzzerella3	rs67476743	19	1030320	G	T	0.132163631	0.02220797	3.74E-09	4948	0.2853	0.007106881	35.40223127
Tyzzerella3	rs17706273	5	16388259	C	T	-0.140368365	0.027470793	5.88E-07	5395	0.1521	0.004816238	26.09967325
Tyzzerella3	rs7561370	2	57810406	C	T	0.131341092	0.028629245	1.52E-06	5396	0.1223	0.003885249	21.0387754
Tyzzerella3	rs55799124	17	3738781	G	A	-0.114350138	0.023860417	1.34E-06	5362	0.2068	0.004265149	22.95912357
Tyzzerella3	rs17809157	7	82547827	T	A	-0.163819473	0.033638641	1.54E-06	4621	0.0994	0.005106166	23.70643014
Tyzzerella3	rs7019909	9	33113322	C	T	0.144155503	0.030162645	1.76E-06	5396	0.1014	0.00421519	22.83298103
Tyzzerella3	rs75091807	13	35023691	T	G	-0.184966239	0.038302914	1.71E-06	4621	0.0905	0.005021104	23.30951774
Tyzzerella3	rs4904512	14	89595945	C	T	-0.117150935	0.025030561	3.09E-06	5396	0.1988	0.004043141	21.89723849
Tyzzerella3	rs7333521	13	81593016	C	T	-0.20719145	0.045312058	4.88E-06	4335	0.0427	0.004799957	20.89852652
Tyzzerella3	rs112102233	10	46098286	G	A	-0.216348445	0.04775752	6.18E-06	3857	0.0666	0.005292608	20.51156327
Tyzzerella3	rs1232220	6	102680257	T	G	-0.143869315	0.031828041	7.91E-06	5000	0.1262	0.004069822	20.42409341
Tyzzerella3	rs191093	12	77390329	A	G	0.15900811	0.035330566	6.76E-06	4621	0.0795	0.004364173	20.24647189
Tyzzerella3	rs10898797	11	87588698	T	C	0.122380253	0.027468252	8.85E-06	5387	0.1571	0.00367127	19.84263672
Tyzzerella3	rs6920448	6	5755626	T	C	-0.141080632	0.030544578	4.15E-06	5010	0.1153	0.004240172	21.32520142
Veillonella	rs2013594	11	44302154	C	T	-0.072069819	0.01551532	3.42E-06	9283	0.3579	0.002318936	21.57206895
Veillonella	rs12679709	8	13253770	G	C	-0.079349857	0.016481776	1.78E-06	9290	0.3211	0.002488779	23.17345432
Veillonella	rs742016	22	45604800	G	A	-0.068857084	0.01497691	4.66E-06	9279	0.4235	0.002272812	21.13290521
Veillonella	rs1882878	21	30010673	G	A	-0.07689658	0.016390829	2.98E-06	9282	0.3062	0.002365604	22.00486138
Veillonella	rs7645873	3	125544032	T	A	0.076138533	0.016422757	3.12E-06	9286	0.2833	0.00230932	21.48935347
Veillonella	rs55807413	11	2956783	G	A	0.107329355	0.023763343	5.51E-06	8610	0.0974	0.002363693	20.39487642
Veillonella	rs62376424	5	119914285	T	C	-0.076221631	0.016349923	3.65E-06	8999	0.334	0.002409257	21.7284386
Veillonella	rs7359080	14	106939916	A	C	-0.135390734	0.030351973	7.40E-06	6189	0.1272	0.003204716	19.8913229
Veillonella	rs11141494	9	89306305	A	G	-0.078342138	0.017439254	9.75E-06	9291	0.1948	0.002167356	20.17630006
Veillonella	rs6656807	1	178945043	G	A	0.070306243	0.015395397	5.50E-06	8999	0.4245	0.002312099	20.85016462
Veillonella	rs11614532	12	129984555	C	G	0.074453782	0.016521422	7.13E-06	8411	0.3052	0.002408705	20.3037095
Victivallis	rs56349194	11	9312796	G	A	-0.158501176	0.031523075	6.26E-07	3266	0.16	0.007681442	25.26630822
Victivallis	rs592514	9	136309841	A	T	-0.181448867	0.039167751	2.60E-06	3241	0.1282	0.006578183	21.44782086
Victivallis	rs911666	14	96071125	C	T	-0.118575703	0.026314576	7.65E-06	3267	0.3052	0.006176731	20.29236695
Victivallis	rs4764863	12	102514184	A	G	0.121560633	0.024605824	8.22E-07	3266	0.5	0.00741755	24.39181144
Victivallis	rs12512543	4	9608445	C	A	-0.1780361	0.037434441	2.54E-06	3239	0.1213	0.0069349	22.60503595
Victivallis	rs342302	7	106378229	G	A	-0.152754045	0.035157217	8.16E-06	3265	0.159	0.005748697	18.86645659
Victivallis	rs4895919	6	131630319	C	T	-0.116917513	0.024751549	2.75E-06	3254	0.4821	0.006810343	22.29910037
Victivallis	rs11899949	2	38049069	A	G	0.130567821	0.027623889	2.77E-06	3258	0.2773	0.006810573	22.32728885
Victivallis	rs6445926	3	57723877	C	G	0.117030674	0.024976353	2.96E-06	3267	0.3966	0.006675493	21.94195965
Victivallis	rs173120	13	72876881	C	T	0.133809734	0.029012714	7.65E-06	3263	0.2455	0.006476788	21.25849108
Victivallis	rs2546432	5	180579462	C	T	-0.110803155	0.024965483	9.93E-06	3266	0.4662	0.005995103	19.68603568
Victivallis	rs1882775	21	40405606	G	A	-0.138270295	0.031272974	8.73E-06	3258	0.2237	0.005964448	19.5367683
